# Supplementary material for: Gluconobacter dominates the gut microbiome of the Asian palm civet Paradoxurus hermaphroditus that produces kopi luwak
Source: PeerJ. 2020 Jul 30;8:e9579. doi: 10.7717/peerj.9579 (PMC7396140; doi:10.7717/peerj.9579)
Supplement: Supplemental Information 3 — Table S1. The RefSeq genomes list of each bacterial genus used for comparative genomics Table S2. The number of KO paralogs generated with median of bacterial genus strains Table S3. Microbial composition of each animal fecal samples Table S4. The statistical value of KO paralogs number. [file peerj-08-9579-s003.xlsx]

## Sheet: Table S1
Table S1. The RefSeq genomes list of each bacterial genus used for comparative genomics
assembly_accession	organism_name	infraspecific_name
GCF_000017005.1	Streptococcus gordonii str. Challis substr. CH1	strain=Challis substr. CH1
GCF_000959925.1	Streptococcus gordonii	strain=G9B
GCF_000959965.1	Streptococcus gordonii	strain=UB10712
GCF_000963345.1	Streptococcus gordonii	strain=I141
GCF_000970665.2	Streptococcus gordonii	strain=IE35
GCF_001070265.1	Streptococcus gordonii	strain=1116_SGOR
GCF_001281105.1	Streptococcus gordonii	strain=KCOM 1506 (= ChDC B679)
GCF_001469295.1	Streptococcus gordonii	strain=ATCC 10558
GCF_001553855.1	Streptococcus gordonii	strain=CCUG 33482
GCF_001588615.1	Streptococcus gordonii	strain=FSS8
GCF_001588735.1	Streptococcus gordonii	strain=PV40
GCF_001588775.1	Streptococcus gordonii	strain=Blackburn
GCF_001588795.1	Streptococcus gordonii	strain=Channon
GCF_001588935.1	Streptococcus gordonii	strain=M5
GCF_001588955.1	Streptococcus gordonii	strain=M99
GCF_001588975.1	Streptococcus gordonii	strain=MW10
GCF_001588985.1	Streptococcus gordonii	strain=MB666
GCF_001589035.1	Streptococcus gordonii	strain=PK488
GCF_001589055.1	Streptococcus gordonii	strain=SK120
GCF_001589065.1	Streptococcus gordonii	strain=SK12
GCF_001589095.1	Streptococcus gordonii	strain=SK184
GCF_001589135.1	Streptococcus gordonii	strain=FSS3
GCF_001589145.1	Streptococcus gordonii	strain=FSS2
GCF_002073435.1	Streptococcus gordonii	strain=FDAARGOS_257
GCF_002386285.1	Streptococcus gordonii	strain=FDAARGOS_371
GCF_000148565.1	Streptococcus oralis ATCC 35037	strain=ATCC 35037
GCF_000164095.1	Streptococcus oralis ATCC 35037	strain=ATCC 35037
GCF_000185265.1	Streptococcus oralis ATCC 49296	strain=ATCC 49296
GCF_000253155.1	Streptococcus oralis Uo5	strain=Uo5
GCF_000257455.1	Streptococcus oralis SK610	strain=SK610
GCF_000257475.1	Streptococcus oralis SK100	strain=SK100
GCF_000257495.1	Streptococcus oralis SK10	strain=SK10
GCF_000257845.1	Streptococcus oralis SK1074	strain=SK1074
GCF_000287715.1	Streptococcus oralis SK304	strain=SK304
GCF_000344255.1	Streptococcus oralis subsp. tigurinus 1366	strain=1366
GCF_000344275.1	Streptococcus oralis subsp. tigurinus AZ_3a	strain=AZ_3a
GCF_000382805.1	Streptococcus oralis subsp. dentisani 7746	strain=CECT 7746
GCF_000382825.1	Streptococcus oralis subsp. dentisani 7747	strain=7747
GCF_000442155.1	Streptococcus oralis subsp. tigurinus 2425	strain=2425
GCF_000442175.1	Streptococcus oralis subsp. tigurinus 2426	strain=2426
GCF_000722675.1	Streptococcus oralis	strain=SK141
GCF_000722845.1	Streptococcus oralis	strain=SK143
GCF_000959945.1	Streptococcus oralis subsp. oralis	strain=COL85/1862
GCF_000959975.1	Streptococcus oralis subsp. oralis	strain=OP51
GCF_000960035.1	Streptococcus oralis subsp. oralis	strain=SK141
GCF_000960105.1	Streptococcus oralis subsp. tigurinus	strain=UC5873
GCF_001069675.1	Streptococcus oralis	strain=1314_SORA
GCF_001070335.1	Streptococcus oralis	strain=1212_SMIT
GCF_001071715.1	Streptococcus oralis	strain=201_SPSE
GCF_001071755.1	Streptococcus oralis	strain=206_SPSE
GCF_001072035.1	Streptococcus oralis	strain=274_SPSE
GCF_001074055.1	Streptococcus oralis	strain=727_SORA
GCF_001074085.1	Streptococcus oralis	strain=734_SORA
GCF_001075675.1	Streptococcus oralis	strain=918_SORA
GCF_001075875.1	Streptococcus oralis	strain=900_SORA
GCF_001411485.1	Streptococcus oralis	strain=89a
GCF_001578705.1	Streptococcus oralis	strain=DD05
GCF_001578855.1	Streptococcus oralis	strain=DD14
GCF_001578935.1	Streptococcus oralis	strain=DD15
GCF_001578945.1	Streptococcus oralis	strain=DD16
GCF_001579025.1	Streptococcus oralis	strain=DD27
GCF_001579095.1	Streptococcus oralis	strain=DD30
GCF_001579175.1	Streptococcus oralis	strain=DD24
GCF_001579525.1	Streptococcus oralis	strain=DD25
GCF_001579625.1	Streptococcus oralis	strain=DD17
GCF_001588645.1	Streptococcus oralis	strain=JPIIBV3
GCF_001588695.1	Streptococcus oralis subsp. tigurinus	strain=JPIBVI
GCF_001588825.1	Streptococcus oralis subsp. tigurinus	strain=DGIIBVI
GCF_001639355.1	Streptococcus oralis	strain=CCUG 35754
GCF_001639375.1	Streptococcus oralis	strain=CCUG 24891
GCF_001639395.1	Streptococcus oralis	strain=CCUG 62648
GCF_001885595.1	Streptococcus oralis	strain=SC15-3744
GCF_001983955.1	Streptococcus oralis	strain=S.MIT/ORALIS-351
GCF_002014885.1	Streptococcus oralis	strain=CCUG 13229
GCF_002093515.1	Streptococcus oralis subsp. tigurinus	strain=AZ_14
GCF_002093545.1	Streptococcus oralis subsp. tigurinus	strain=AZ_8
GCF_002093575.1	Streptococcus oralis subsp. tigurinus	strain=859
GCF_002096175.1	Streptococcus oralis subsp. oralis	strain=OD_338919_11
GCF_002096195.1	Streptococcus oralis subsp. oralis	strain=B_007274_11
GCF_002096205.1	Streptococcus oralis subsp. oralis	strain=RH_5486_10
GCF_002096215.1	Streptococcus oralis subsp. tigurinus	strain=OD_348934_12
GCF_002096255.1	Streptococcus oralis subsp. tigurinus	strain=RH_49702_11
GCF_002096275.1	Streptococcus oralis subsp. tigurinus	strain=OD_314165_09
GCF_002096285.1	Streptococcus oralis subsp. tigurinus	strain=OD_339823_10
GCF_002096295.1	Streptococcus oralis subsp. tigurinus	strain=RH_48720_11
GCF_002096335.1	Streptococcus oralis subsp. dentisani	strain=Y_5914_11
GCF_002096355.1	Streptococcus oralis subsp. tigurinus	strain=OD_326128_08
GCF_002096365.1	Streptococcus oralis subsp. tigurinus	strain=B_003802_10
GCF_002096375.1	Streptococcus oralis subsp. oralis	strain=RH_8610_08
GCF_002096415.1	Streptococcus oralis subsp. tigurinus	strain=OD_311286_11
GCF_002096435.1	Streptococcus oralis subsp. oralis	strain=Y_11577_11
GCF_002096445.1	Streptococcus oralis subsp. oralis	strain=RH_57980_07
GCF_002096455.1	Streptococcus oralis subsp. oralis	strain=RH_50443_09
GCF_002096495.1	Streptococcus oralis subsp. oralis	strain=OD_336064_07
GCF_002096515.1	Streptococcus oralis subsp. oralis	strain=OD_332610_07
GCF_002096525.1	Streptococcus oralis subsp. oralis	strain=RH_34706_11
GCF_002096535.1	Streptococcus oralis subsp. oralis	strain=RH_1735_08
GCF_002096575.1	Streptococcus oralis subsp. oralis	strain=OD_321121_09
GCF_002096595.1	Streptococcus oralis subsp. oralis	strain=OD_311844-09
GCF_002096605.1	Streptococcus oralis subsp. oralis	strain=B_19836_11
GCF_002096615.1	Streptococcus oralis subsp. dentisani	strain=RH_9883_08
GCF_002096655.1	Streptococcus oralis subsp. dentisani	strain=RH_70047_11
GCF_002096675.1	Streptococcus oralis subsp. dentisani	strain=RH_55407_11
GCF_002096685.1	Streptococcus oralis subsp. dentisani	strain=RH_13585_10
GCF_002096695.1	Streptococcus oralis subsp. dentisani	strain=Y_052157_08
GCF_002356415.1	Streptococcus oralis subsp. tigurinus	strain=osk_001
GCF_002386345.1	Streptococcus oralis	strain=FDAARGOS_367
GCF_002860885.1	Streptococcus oralis subsp. dentisani	strain=UMB0008
GCF_002860905.1	Streptococcus oralis subsp. dentisani	strain=UMB0832
GCF_002871315.1	Streptococcus oralis subsp. dentisani	strain=UMB0079b
GCF_000174715.1	Streptococcus salivarius SK126	strain=SK126
GCF_000225385.1	Streptococcus salivarius M18	strain=M18
GCF_000253315.1	Streptococcus salivarius JIM8777	strain=JIM8777
GCF_000253335.1	Streptococcus salivarius CCHSS3	strain=CCHSS3
GCF_000257585.1	Streptococcus salivarius PS4	strain=PS4
GCF_000286295.1	Streptococcus salivarius K12	strain=K12
GCF_000448685.2	Streptococcus salivarius	strain=HSISS4
GCF_000714445.1	Streptococcus salivarius	strain=NU10
GCF_000714455.1	Streptococcus salivarius	strain=YU10
GCF_000785515.1	Streptococcus salivarius	strain=NCTC 8618
GCF_000963265.1	Streptococcus salivarius	strain=UC3162
GCF_000963335.1	Streptococcus salivarius	strain=KB005
GCF_001069445.1	Streptococcus salivarius	strain=1270_SSAL
GCF_001069855.1	Streptococcus salivarius	strain=1003_SOLI
GCF_001070595.1	Streptococcus salivarius	strain=140_SSAL
GCF_001074945.1	Streptococcus salivarius	strain=726_SSAL
GCF_001543085.1	Streptococcus salivarius	strain=JF
GCF_001546835.1	Streptococcus salivarius	strain=GED7778A
GCF_001657895.1	Streptococcus salivarius	strain=2202 S3
GCF_001659645.1	Streptococcus salivarius	strain=20-12 S2
GCF_001659655.1	Streptococcus salivarius	strain=20-02 S1
GCF_001906885.1	Streptococcus salivarius	strain=22-08 S7
GCF_001906895.1	Streptococcus salivarius	strain=34-19 S9
GCF_001906915.1	Streptococcus salivarius	strain=34-24 S10
GCF_001906965.1	Streptococcus salivarius	strain=37-08 S12
GCF_001906975.1	Streptococcus salivarius	strain=84-12 S20
GCF_001906995.1	Streptococcus salivarius	strain=37-09 S13
GCF_001907005.1	Streptococcus salivarius	strain=39-09 S16
GCF_001907045.1	Streptococcus salivarius	strain=39-07 S15
GCF_001907055.1	Streptococcus salivarius	strain=40-02 S18
GCF_001907065.1	Streptococcus salivarius	strain=85-04 S22
GCF_001907105.1	Streptococcus salivarius	strain=85-05 S23
GCF_002073835.1	Streptococcus salivarius	strain=FDAARGOS_259
GCF_002093995.1	Streptococcus salivarius	strain=34-09 S8
GCF_002094005.1	Streptococcus salivarius	strain=85-06 S24
GCF_002094035.1	Streptococcus salivarius	strain=39-01 S14
GCF_002094045.1	Streptococcus salivarius	strain=85-02 s21
GCF_002094955.1	Streptococcus salivarius	strain=ATCC 27945
GCF_002094975.1	Streptococcus salivarius	strain=ATCC 25975
GCF_002417605.1	Streptococcus salivarius	strain=MIT 14-1770-C1
GCF_002860765.1	Streptococcus salivarius	strain=UMB0028
GCF_002860785.1	Streptococcus salivarius	strain=UMB0051
GCF_900143035.1	Streptococcus salivarius	strain=ATCC 7073
GCF_000014205.1	Streptococcus sanguinis SK36	strain=SK36
GCF_000188275.1	Streptococcus sanguinis VMC66	strain=VMC66
GCF_000191085.1	Streptococcus sanguinis SK353	strain=SK353
GCF_000191105.1	Streptococcus sanguinis SK405	strain=SK405
GCF_000191125.1	Streptococcus sanguinis SK678	strain=SK678
GCF_000192185.1	Streptococcus sanguinis SK72	strain=SK72
GCF_000192205.1	Streptococcus sanguinis SK115	strain=SK115
GCF_000192245.1	Streptococcus sanguinis SK150	strain=SK150
GCF_000192275.1	Streptococcus sanguinis SK160	strain=SK160
GCF_000194945.1	Streptococcus sanguinis SK1 = NCTC 7863	strain=SK1
GCF_000194965.1	Streptococcus sanguinis SK1057	strain=SK1057
GCF_000195025.1	Streptococcus sanguinis SK330	strain=SK330
GCF_000195045.1	Streptococcus sanguinis SK408	strain=SK408
GCF_000195125.1	Streptococcus sanguinis SK1058	strain=SK1058
GCF_000204475.1	Streptococcus sanguinis SK1087	strain=SK1087
GCF_000212795.1	Streptococcus sanguinis SK1059	strain=SK1059
GCF_000212815.1	Streptococcus sanguinis SK49	strain=SK49
GCF_000212835.1	Streptococcus sanguinis SK1056	strain=SK1056
GCF_000212855.1	Streptococcus sanguinis SK355	strain=SK355
GCF_000220275.1	Streptococcus sanguinis SK340	strain=SK340
GCF_000220315.1	Streptococcus sanguinis ATCC 29667	strain=ATCC 29667
GCF_000507745.1	Streptococcus sanguinis CC94A	strain=CC94A
GCF_001071805.1	Streptococcus sanguinis	strain=216_SSAN
GCF_001074035.1	Streptococcus sanguinis	strain=711_SSAN
GCF_001078705.1	Streptococcus sanguinis	strain=2908
GCF_001588715.1	Streptococcus sanguinis	strain=MB451
GCF_001588875.1	Streptococcus sanguinis	strain=FSS4
GCF_001588895.1	Streptococcus sanguinis	strain=FSS9
GCF_001589015.1	Streptococcus sanguinis	strain=PJM8
GCF_001593525.1	Streptococcus sanguinis SK1 = NCTC 7863	strain=NCTC 7863
GCF_000018185.1	Streptococcus suis GZ1	strain=GZ1
GCF_000026725.1	Streptococcus suis SC84	strain=SC84
GCF_000026745.1	Streptococcus suis BM407	strain=BM407
GCF_000091905.1	Streptococcus suis P1/7	strain=P1/7
GCF_000167375.1	Streptococcus suis 89/1591	strain=89/1591
GCF_000168355.3	Streptococcus suis 05HAS68	strain=05HAS68
GCF_000186405.1	Streptococcus suis JS14	strain=JS14
GCF_000204625.1	Streptococcus suis ST3	strain=ST3
GCF_000231325.1	Streptococcus suis R61	strain=R61
GCF_000231865.1	Streptococcus suis SS12	strain=SS12
GCF_000231885.1	Streptococcus suis D9	strain=D9
GCF_000231905.1	Streptococcus suis D12	strain=D12
GCF_000231925.1	Streptococcus suis ST1	strain=ST1
GCF_000233575.1	Streptococcus suis A7	strain=A7
GCF_000294495.1	Streptococcus suis S735	strain=S735
GCF_000344765.1	Streptococcus suis SC070731	strain=SC070731
GCF_000390245.1	Streptococcus suis TL13	strain=TL13
GCF_000440075.1	Streptococcus suis YS49	strain=YS49
GCF_000440095.1	Streptococcus suis YS54	strain=YS54
GCF_000440115.1	Streptococcus suis YS56	strain=YS56
GCF_000440135.1	Streptococcus suis YS57	strain=YS57
GCF_000440155.1	Streptococcus suis YS6	strain=YS6
GCF_000440175.1	Streptococcus suis YS72	strain=YS72
GCF_000440195.1	Streptococcus suis YS74	strain=YS74
GCF_000440215.1	Streptococcus suis 07SC3	strain=07SC3
GCF_000440255.1	Streptococcus suis 11611	strain=11611
GCF_000440275.1	Streptococcus suis 11538	strain=11538
GCF_000440295.1	Streptococcus suis 12814	strain=12814
GCF_000440315.1	Streptococcus suis 13730	strain=13730
GCF_000440335.1	Streptococcus suis 14636	strain=14636
GCF_000440355.1	Streptococcus suis 14A	strain=14A
GCF_000440375.1	Streptococcus suis 161_00P5	strain=161_00P5
GCF_000440395.1	Streptococcus suis 22083	strain=22083
GCF_000440415.1	Streptococcus suis 2524	strain=2524
GCF_000440435.1	Streptococcus suis 2651	strain=2651
GCF_000440455.1	Streptococcus suis 2726	strain=2726
GCF_000440475.1	Streptococcus suis 4417	strain=4417
GCF_000440495.1	Streptococcus suis 4961	strain=4961
GCF_000440515.1	Streptococcus suis 6407	strain=6407
GCF_000440535.1	Streptococcus suis 8074	strain=8074
GCF_000440555.1	Streptococcus suis 86-5192	strain=86-5192
GCF_000440575.1	Streptococcus suis 8830	strain=8830
GCF_000440595.1	Streptococcus suis 89-1591	strain=89-1591
GCF_000440615.1	Streptococcus suis 89-2479	strain=89-2479
GCF_000440635.1	Streptococcus suis 89-3576-3	strain=89-3576-3
GCF_000440655.1	Streptococcus suis 89-4109-1	strain=89-4109-1
GCF_000440675.1	Streptococcus suis 89-5259	strain=89-5259
GCF_000440695.1	Streptococcus suis 92-1191	strain=92-1191
GCF_000440715.1	Streptococcus suis 92-1400	strain=92-1400
GCF_000440735.1	Streptococcus suis 92-4172	strain=92-4172
GCF_000440755.1	Streptococcus suis 93A	strain=93A
GCF_000440775.1	Streptococcus suis NT77	strain=NT77
GCF_000440795.1	Streptococcus suis R735	strain=R735
GCF_000440815.1	Streptococcus suis RC1	strain=RC1
GCF_000440835.1	Streptococcus suis NCTC 10446	strain=NCTC 10446
GCF_000440855.1	Streptococcus suis 42A	strain=42A
GCF_000440875.1	Streptococcus suis 88-1861	strain=88-1861
GCF_000440895.1	Streptococcus suis 88-5299A	strain=88-5299A
GCF_000440915.1	Streptococcus suis 89-590	strain=89-590
GCF_000440935.1	Streptococcus suis 5428	strain=5428
GCF_000440955.1	Streptococcus suis YS10	strain=YS10
GCF_000440975.1	Streptococcus suis YS12	strain=YS12
GCF_000440995.1	Streptococcus suis YS14	strain=YS14
GCF_000441015.1	Streptococcus suis YS16	strain=YS16
GCF_000441035.1	Streptococcus suis YS17	strain=YS17
GCF_000441055.1	Streptococcus suis YS19	strain=YS19
GCF_000441075.1	Streptococcus suis YS1	strain=YS1
GCF_000441095.1	Streptococcus suis YS21	strain=YS21
GCF_000441115.1	Streptococcus suis YS23	strain=YS23
GCF_000441135.1	Streptococcus suis YS24	strain=YS24
GCF_000441155.1	Streptococcus suis YS27	strain=YS27
GCF_000441175.1	Streptococcus suis YS31	strain=YS31
GCF_000441195.1	Streptococcus suis YS34	strain=YS34
GCF_000441215.1	Streptococcus suis YS35	strain=YS35
GCF_000441235.1	Streptococcus suis YS39	strain=YS39
GCF_000441255.1	Streptococcus suis YS3	strain=YS3
GCF_000441275.1	Streptococcus suis YS43	strain=YS43
GCF_000441295.1	Streptococcus suis YS44	strain=YS44
GCF_000441315.1	Streptococcus suis YS46	strain=YS46
GCF_000441335.1	Streptococcus suis YS4	strain=YS4
GCF_000441355.1	Streptococcus suis YS50	strain=YS50
GCF_000441375.1	Streptococcus suis YS53	strain=YS53
GCF_000441395.1	Streptococcus suis YS59	strain=YS59
GCF_000441415.1	Streptococcus suis YS64	strain=YS64
GCF_000441435.1	Streptococcus suis YS66	strain=YS66
GCF_000441455.1	Streptococcus suis YS67	strain=YS67
GCF_000441475.1	Streptococcus suis YS77	strain=YS77
GCF_000441495.1	Streptococcus suis YS7	strain=YS7
GCF_000471985.1	Streptococcus suis YB51	strain=YB51
GCF_000478745.1	Streptococcus suis EA1832.92	strain=EA1832.92
GCF_000494895.1	Streptococcus suis T15	strain=T15
GCF_000732355.1	Streptococcus suis 6407	strain=6407
GCF_000876695.1	Streptococcus suis	strain=B24W
GCF_000876715.1	Streptococcus suis	strain=B35B
GCF_000876735.1	Streptococcus suis	strain=S1J
GCF_000876755.1	Streptococcus suis	strain=type strain: LL-
GCF_000876775.1	Streptococcus suis	strain=B29K
GCF_000876795.1	Streptococcus suis	strain=LS3S
GCF_000876815.1	Streptococcus suis	strain=V38O
GCF_000876835.1	Streptococcus suis	strain=E58D
GCF_000876855.1	Streptococcus suis	strain=type strain: B40
GCF_000876875.1	Streptococcus suis	strain=S3A
GCF_000876895.1	Streptococcus suis	strain=V36V
GCF_000876915.1	Streptococcus suis	strain=S6N
GCF_000876935.1	Streptococcus suis	strain=B18E
GCF_000876955.1	Streptococcus suis	strain=V32E
GCF_000876975.1	Streptococcus suis	strain=B33Z
GCF_000876995.1	Streptococcus suis	strain=S2X
GCF_000877015.1	Streptococcus suis	strain=LS1J
GCF_000877035.1	Streptococcus suis	strain=LS4F
GCF_000877055.1	Streptococcus suis	strain=LS3W
GCF_000877075.1	Streptococcus suis	strain=S12Z
GCF_000877095.1	Streptococcus suis	strain=V39F
GCF_000877115.1	Streptococcus suis	strain=B44O
GCF_000877135.1	Streptococcus suis	strain=B17H
GCF_000877155.1	Streptococcus suis	strain=LL-Y
GCF_000877175.1	Streptococcus suis	strain=type strain: V30
GCF_000877195.1	Streptococcus suis	strain=B48N
GCF_000877215.1	Streptococcus suis	strain=E21R
GCF_000877235.1	Streptococcus suis	strain=B42S
GCF_000935945.1	Streptococcus suis	strain=S10W
GCF_000936025.1	Streptococcus suis	strain=LS7E
GCF_000936045.1	Streptococcus suis	strain=S16E
GCF_000936145.1	Streptococcus suis	strain=S15R
GCF_000936285.1	Streptococcus suis	strain=S16F
GCF_000936305.1	Streptococcus suis	strain=S93M
GCF_000936325.1	Streptococcus suis	strain=S10D
GCF_000936385.1	Streptococcus suis	strain=S15U
GCF_000936515.1	Streptococcus suis	strain=LS8U
GCF_000936535.1	Streptococcus suis	strain=E11O
GCF_000936555.1	Streptococcus suis	strain=V30G
GCF_000936575.1	Streptococcus suis	strain=S91R
GCF_000936595.1	Streptococcus suis	strain=S8U
GCF_000936615.1	Streptococcus suis	strain=LS5J
GCF_000936655.1	Streptococcus suis	strain=LS2N
GCF_000936675.1	Streptococcus suis	strain=LS5F
GCF_000936695.1	Streptococcus suis	strain=LS1M
GCF_000936735.1	Streptococcus suis	strain=LS3D
GCF_000936795.1	Streptococcus suis	strain=S13I
GCF_000936815.1	Streptococcus suis	strain=S11H
GCF_000936835.1	Streptococcus suis	strain=V34P
GCF_000936855.1	Streptococcus suis	strain=LS1C
GCF_000936875.1	Streptococcus suis	strain=S1M
GCF_000936895.1	Streptococcus suis	strain=F7M
GCF_000936915.1	Streptococcus suis	strain=LS9J
GCF_000936935.1	Streptococcus suis	strain=S8Y
GCF_000936955.1	Streptococcus suis	strain=LS9V
GCF_000936975.1	Streptococcus suis	strain=E01I
GCF_000936995.1	Streptococcus suis	strain=E04H
GCF_000937015.1	Streptococcus suis	strain=B27V
GCF_000937035.1	Streptococcus suis	strain=LS3P
GCF_000937055.1	Streptococcus suis	strain=E17P
GCF_000937075.1	Streptococcus suis	strain=S11L
GCF_000937155.1	Streptococcus suis	strain=F17K
GCF_000937175.1	Streptococcus suis	strain=S14J
GCF_000937195.1	Streptococcus suis	strain=V39Q
GCF_000937215.1	Streptococcus suis	strain=LSS
GCF_000937235.1	Streptococcus suis	strain=B18I
GCF_000937255.1	Streptococcus suis	strain=B11G
GCF_000937295.1	Streptococcus suis	strain=LL-Q
GCF_000937315.1	Streptococcus suis	strain=LS5U
GCF_000937335.1	Streptococcus suis	strain=LSV
GCF_000937375.1	Streptococcus suis	strain=S7Q
GCF_000937395.1	Streptococcus suis	strain=type strain: LS4
GCF_000937535.1	Streptococcus suis	strain=LS4P
GCF_000937555.1	Streptococcus suis	strain=LSK
GCF_000937595.1	Streptococcus suis	strain=F5K
GCF_000937635.1	Streptococcus suis	strain=B26N
GCF_000937655.1	Streptococcus suis	strain=LS7L
GCF_000937675.1	Streptococcus suis	strain=B23J
GCF_000937695.1	Streptococcus suis	strain=LS9N
GCF_000937735.1	Streptococcus suis	strain=type strain: S12
GCF_000937755.1	Streptococcus suis	strain=S2U
GCF_000937775.1	Streptococcus suis	strain=S95N
GCF_000937815.1	Streptococcus suis	strain=LS6K
GCF_000937875.1	Streptococcus suis	strain=S12Q
GCF_000937915.1	Streptococcus suis	strain=LS9C
GCF_000937935.1	Streptococcus suis	strain=LS7A
GCF_000937995.1	Streptococcus suis	strain=S3D
GCF_000938055.1	Streptococcus suis	strain=S1L
GCF_000938075.1	Streptococcus suis	strain=LS0C
GCF_000938095.1	Streptococcus suis	strain=S11G
GCF_000938115.1	Streptococcus suis	strain=S13E
GCF_000938135.1	Streptococcus suis	strain=S13B
GCF_000938155.1	Streptococcus suis	strain=S12R
GCF_000938195.1	Streptococcus suis	strain=S13F
GCF_000938215.1	Streptococcus suis	strain=S14L
GCF_000938375.1	Streptococcus suis	strain=S7P
GCF_000938415.1	Streptococcus suis	strain=S10A
GCF_000938435.1	Streptococcus suis	strain=E60I
GCF_000938455.1	Streptococcus suis	strain=LS1B
GCF_000938475.1	Streptococcus suis	strain=0Z-D
GCF_000938495.1	Streptococcus suis	strain=LSL
GCF_000938555.1	Streptococcus suis	strain=LS8J
GCF_000938595.1	Streptococcus suis	strain=B34E
GCF_000938615.1	Streptococcus suis	strain=B22X
GCF_000938635.1	Streptococcus suis	strain=V36H
GCF_000938655.1	Streptococcus suis	strain=S3B
GCF_000938675.1	Streptococcus suis	strain=S15Y
GCF_000938755.1	Streptococcus suis	strain=S9J
GCF_000938775.1	Streptococcus suis	strain=V36M
GCF_000938795.1	Streptococcus suis	strain=S12X
GCF_000938815.1	Streptococcus suis	strain=0Z-B
GCF_000938835.1	Streptococcus suis	strain=LS6V
GCF_000938915.1	Streptococcus suis	strain=LL-P
GCF_000938935.1	Streptococcus suis	strain=B23M
GCF_000938955.1	Streptococcus suis	strain=LS0L
GCF_000939015.1	Streptococcus suis	strain=S16D
GCF_000939055.1	Streptococcus suis	strain=F2P
GCF_000939075.1	Streptococcus suis	strain=LS2O
GCF_000939095.1	Streptococcus suis	strain=LS3H
GCF_000939115.1	Streptococcus suis	strain=B33L
GCF_000939175.1	Streptococcus suis	strain=S98Y
GCF_000939235.1	Streptococcus suis	strain=LL-R
GCF_000939315.1	Streptococcus suis	strain=F7L
GCF_000939375.1	Streptococcus suis	strain=LSW
GCF_000939715.1	Streptococcus suis	strain=S11O
GCF_000939735.1	Streptococcus suis	strain=V38Z
GCF_000939795.1	Streptococcus suis	strain=E56B
GCF_000939855.1	Streptococcus suis	strain=E23S
GCF_000939875.1	Streptococcus suis	strain=F2S
GCF_000939895.1	Streptococcus suis	strain=S3G
GCF_000939915.1	Streptococcus suis	strain=LS8M
GCF_000939935.1	Streptococcus suis	strain=V20B
GCF_000939995.1	Streptococcus suis	strain=S4H
GCF_000940015.1	Streptococcus suis	strain=S2W
GCF_000940055.1	Streptococcus suis	strain=S3C
GCF_000940075.1	Streptococcus suis	strain=type strain: B21
GCF_000940095.1	Streptococcus suis	strain=E63F
GCF_000940155.1	Streptococcus suis	strain=B23U
GCF_000940175.1	Streptococcus suis	strain=S97X
GCF_000940195.1	Streptococcus suis	strain=V37N
GCF_000940275.1	Streptococcus suis	strain=LS8X
GCF_000940335.1	Streptococcus suis	strain=S10F
GCF_000940375.1	Streptococcus suis	strain=F41Z
GCF_000940395.1	Streptococcus suis	strain=F48A
GCF_000940415.1	Streptococcus suis	strain=LS6Z
GCF_000940475.1	Streptococcus suis	strain=V34L
GCF_000940495.1	Streptococcus suis	strain=V33K
GCF_000940575.1	Streptococcus suis	strain=S16Z
GCF_000940595.1	Streptococcus suis	strain=B46W
GCF_000940635.1	Streptococcus suis	strain=B28P
GCF_000940675.1	Streptococcus suis	strain=LL-S
GCF_000940715.1	Streptococcus suis	strain=F5F
GCF_000940735.1	Streptococcus suis	strain=LS5C
GCF_000940755.1	Streptococcus suis	strain=S92L
GCF_000941115.1	Streptococcus suis	strain=LS4B
GCF_000941135.1	Streptococcus suis	strain=F50I
GCF_000941175.1	Streptococcus suis	strain=S2Q
GCF_000941235.1	Streptococcus suis	strain=LS1Q
GCF_000941255.1	Streptococcus suis	strain=E39A
GCF_000941275.1	Streptococcus suis	strain=S15W
GCF_000941295.1	Streptococcus suis	strain=S96H
GCF_000941315.1	Streptococcus suis	strain=LS0I
GCF_000941355.1	Streptococcus suis	strain=F36U
GCF_000941375.1	Streptococcus suis	strain=LS0B
GCF_000941415.1	Streptococcus suis	strain=S8Z
GCF_000941475.1	Streptococcus suis	strain=B36G
GCF_000941495.1	Streptococcus suis	strain=LS4I
GCF_000941515.1	Streptococcus suis	strain=S17H
GCF_000941555.1	Streptococcus suis	strain=type strain: LS7
GCF_000941595.1	Streptococcus suis	strain=S2V
GCF_000941655.1	Streptococcus suis	strain=S10Y
GCF_000941675.1	Streptococcus suis	strain=B39D
GCF_000941695.1	Streptococcus suis	strain=B36K
GCF_000941715.1	Streptococcus suis	strain=LS2D
GCF_000941735.1	Streptococcus suis	strain=S8X
GCF_000941755.1	Streptococcus suis	strain=F14M
GCF_000941775.1	Streptococcus suis	strain=S4K
GCF_000941795.1	Streptococcus suis	strain=S8W
GCF_000941815.1	Streptococcus suis	strain=S99B
GCF_000941855.1	Streptococcus suis	strain=S9A
GCF_000941875.1	Streptococcus suis	strain=LS6G
GCF_000941915.1	Streptococcus suis	strain=F1N
GCF_000941955.1	Streptococcus suis	strain=S6L
GCF_000942015.1	Streptococcus suis	strain=LS1Y
GCF_000942035.1	Streptococcus suis	strain=LS6S
GCF_000942055.1	Streptococcus suis	strain=S17G
GCF_000942075.1	Streptococcus suis	strain=S13C
GCF_000942095.1	Streptococcus suis	strain=LS7H
GCF_000942115.1	Streptococcus suis	strain=type strain: F38
GCF_000942135.1	Streptococcus suis	strain=LS7W
GCF_000942175.1	Streptococcus suis	strain=S2S
GCF_000942195.1	Streptococcus suis	strain=B41X
GCF_000942215.1	Streptococcus suis	strain=LS4M
GCF_000942235.1	Streptococcus suis	strain=E34W
GCF_000942295.1	Streptococcus suis	strain=CU2A
GCF_000942315.1	Streptococcus suis	strain=LL-Z
GCF_000942335.1	Streptococcus suis	strain=S13G
GCF_000942355.1	Streptococcus suis	strain=E21U
GCF_000942375.1	Streptococcus suis	strain=LS5Q
GCF_000942415.1	Streptococcus suis	strain=S6O
GCF_000942435.1	Streptococcus suis	strain=type strain: E24
GCF_000942455.1	Streptococcus suis	strain=B44R
GCF_000942475.1	Streptococcus suis	strain=S1N
GCF_000942495.1	Streptococcus suis	strain=F55H
GCF_000942515.1	Streptococcus suis	strain=LL-X
GCF_000942535.1	Streptococcus suis	strain=E04J
GCF_000942555.1	Streptococcus suis	strain=F25R
GCF_000942575.1	Streptococcus suis	strain=0Z-C
GCF_000942595.1	Streptococcus suis	strain=S12S
GCF_000942615.1	Streptococcus suis	strain=F51C
GCF_000942635.1	Streptococcus suis	strain=S97P
GCF_000942655.1	Streptococcus suis	strain=S91K
GCF_000942675.1	Streptococcus suis	strain=B41Q
GCF_000942715.1	Streptococcus suis	strain=E62H
GCF_000942735.1	Streptococcus suis	strain=B28Y
GCF_000942755.1	Streptococcus suis	strain=B21S
GCF_000942795.1	Streptococcus suis	strain=S10X
GCF_000942835.1	Streptococcus suis	strain=S13A
GCF_000942855.1	Streptococcus suis	strain=S11I
GCF_000942875.1	Streptococcus suis	strain=LS4Q
GCF_000942895.1	Streptococcus suis	strain=E08L
GCF_000942935.1	Streptococcus suis	strain=S97A
GCF_000942975.1	Streptococcus suis	strain=S2Y
GCF_000942995.1	Streptococcus suis	strain=S12U
GCF_000943035.1	Streptococcus suis	strain=S10C
GCF_000943055.1	Streptococcus suis	strain=type strain: S93
GCF_000943075.1	Streptococcus suis	strain=LS0M
GCF_000943115.1	Streptococcus suis	strain=S11N
GCF_000943175.1	Streptococcus suis	strain=LS9Y
GCF_000943195.1	Streptococcus suis	strain=F53J
GCF_000943215.1	Streptococcus suis	strain=S96O
GCF_000943235.1	Streptococcus suis	strain=S6M
GCF_000943255.1	Streptococcus suis	strain=type strain: LS8
GCF_000943275.1	Streptococcus suis	strain=S2R
GCF_000943295.1	Streptococcus suis	strain=S12V
GCF_000943315.1	Streptococcus suis	strain=LS9R
GCF_000943335.1	Streptococcus suis	strain=S4J
GCF_000943835.1	Streptococcus suis	strain=V30R
GCF_000943855.1	Streptococcus suis	strain=S12W
GCF_000943875.1	Streptococcus suis	strain=B27R
GCF_000943895.1	Streptococcus suis	strain=E01D
GCF_000943915.1	Streptococcus suis	strain=B41U
GCF_000943935.1	Streptococcus suis	strain=B37H
GCF_000943955.1	Streptococcus suis	strain=S11J
GCF_000943975.1	Streptococcus suis	strain=V31J
GCF_000943995.1	Streptococcus suis	strain=B31C
GCF_000944035.1	Streptococcus suis	strain=E30Z
GCF_000944055.1	Streptococcus suis	strain=B48Y
GCF_000944075.1	Streptococcus suis	strain=V35S
GCF_000944115.1	Streptococcus suis	strain=type strain: S15
GCF_000944135.1	Streptococcus suis	strain=F7N
GCF_000944175.1	Streptococcus suis	strain=LS8B
GCF_000944195.1	Streptococcus suis	strain=S92S
GCF_000944215.1	Streptococcus suis	strain=S94F
GCF_000944315.1	Streptococcus suis	strain=B41M
GCF_000944335.1	Streptococcus suis	strain=LS6D
GCF_000944375.1	Streptococcus suis	strain=LS3E
GCF_000944415.1	Streptococcus suis	strain=B38I
GCF_000944455.1	Streptococcus suis	strain=LL-U
GCF_000944495.1	Streptococcus suis	strain=LS1U
GCF_000944515.1	Streptococcus suis	strain=B32J
GCF_000944535.1	Streptococcus suis	strain=S11M
GCF_000944555.1	Streptococcus suis	strain=B45V
GCF_000944575.1	Streptococcus suis	strain=E03G
GCF_000944615.1	Streptococcus suis	strain=LS8Q
GCF_000944635.1	Streptococcus suis	strain=F20Q
GCF_000944655.1	Streptococcus suis	strain=B38A
GCF_000944675.1	Streptococcus suis	strain=F19J
GCF_000944715.1	Streptococcus suis	strain=LS7P
GCF_000944755.1	Streptococcus suis	strain=LL-W
GCF_000944775.1	Streptococcus suis	strain=V36U
GCF_000944815.1	Streptococcus suis	strain=B21Q
GCF_000944875.1	Streptococcus suis	strain=F48Y
GCF_000944895.1	Streptococcus suis	strain=LS7S
GCF_000944915.1	Streptococcus suis	strain=E14M
GCF_000944935.1	Streptococcus suis	strain=type strain: S2
GCF_000944975.1	Streptococcus suis	strain=E57C
GCF_000945015.1	Streptococcus suis	strain=S13H
GCF_000945035.1	Streptococcus suis	strain=S95V
GCF_000945055.1	Streptococcus suis	strain=S2P
GCF_000945075.1	Streptococcus suis	strain=S11P
GCF_000945095.1	Streptococcus suis	strain=CU2Z
GCF_000945135.1	Streptococcus suis	strain=S16C
GCF_000945155.1	Streptococcus suis	strain=S96W
GCF_000945215.1	Streptococcus suis	strain=LS0P
GCF_000945255.1	Streptococcus suis	strain=B21L
GCF_000945275.1	Streptococcus suis	strain=E10N
GCF_000945295.1	Streptococcus suis	strain=E00F
GCF_000945335.1	Streptococcus suis	strain=F1L
GCF_000945355.1	Streptococcus suis	strain=LS2R
GCF_000945375.1	Streptococcus suis	strain=E21V
GCF_000945395.1	Streptococcus suis	strain=B35F
GCF_000945415.1	Streptococcus suis	strain=S15S
GCF_000945435.1	Streptococcus suis	strain=B46P
GCF_000945455.1	Streptococcus suis	strain=LS8F
GCF_000945475.1	Streptococcus suis	strain=S7S
GCF_000945495.1	Streptococcus suis	strain=S99Z
GCF_000945515.1	Streptococcus suis	strain=LS9U
GCF_000945535.1	Streptococcus suis	strain=LS1N
GCF_000945555.1	Streptococcus suis	strain=S10B
GCF_000945575.1	Streptococcus suis	strain=F43B
GCF_000945595.1	Streptococcus suis	strain=S16B
GCF_000945635.1	Streptococcus suis	strain=V38Y
GCF_000945675.1	Streptococcus suis	strain=LSD
GCF_000945695.1	Streptococcus suis	strain=LS2G
GCF_000945735.1	Streptococcus suis	strain=E30Y
GCF_000945775.1	Streptococcus suis	strain=LS2C
GCF_000945795.1	Streptococcus suis	strain=LS4E
GCF_000945815.1	Streptococcus suis	strain=V27D
GCF_000945855.1	Streptococcus suis	strain=B24O
GCF_000945875.1	Streptococcus suis	strain=LS1F
GCF_000945935.1	Streptococcus suis	strain=S99Q
GCF_000945975.1	Streptococcus suis	strain=LS5Y
GCF_000945995.1	Streptococcus suis	strain=LS2K
GCF_000946015.1	Streptococcus suis	strain=F49X
GCF_000946035.1	Streptococcus suis	strain=F57G
GCF_000946075.1	Streptococcus suis	strain=F21O
GCF_000946095.1	Streptococcus suis	strain=LS0E
GCF_000946115.1	Streptococcus suis	strain=E66G
GCF_000946135.1	Streptococcus suis	strain=S15X
GCF_000946155.1	Streptococcus suis	strain=S10E
GCF_000946175.1	Streptococcus suis	strain=type strain: LS0
GCF_000946195.1	Streptococcus suis	strain=LSH
GCF_000946215.1	Streptococcus suis	strain=S94U
GCF_000946235.1	Streptococcus suis	strain=S11K
GCF_000946255.1	Streptococcus suis	strain=LS5R
GCF_000946355.1	Streptococcus suis	strain=0Z-A
GCF_000946395.1	Streptococcus suis	strain=E11Q
GCF_000946495.1	Streptococcus suis	strain=S93E
GCF_000946515.1	Streptococcus suis	strain=E36X
GCF_000946535.1	Streptococcus suis	strain=F4V
GCF_000946555.1	Streptococcus suis	strain=S3F
GCF_000946575.1	Streptococcus suis	strain=S7R
GCF_000946595.1	Streptococcus suis	strain=S17I
GCF_000946615.1	Streptococcus suis	strain=LS9G
GCF_000946655.1	Streptococcus suis	strain=LS0A
GCF_000946675.1	Streptococcus suis	strain=F5D
GCF_000946695.1	Streptococcus suis	strain=S92D
GCF_000946715.1	Streptococcus suis	strain=LS3A
GCF_000946795.1	Streptococcus suis	strain=E05E
GCF_000946835.1	Streptococcus suis	strain=S16A
GCF_000946875.1	Streptococcus suis	strain=E00C
GCF_000946915.1	Streptococcus suis	strain=LS6R
GCF_000946935.1	Streptococcus suis	strain=LS0X
GCF_000946955.1	Streptococcus suis	strain=S8V
GCF_000946995.1	Streptococcus suis	strain=E03B
GCF_000947055.1	Streptococcus suis	strain=S14K
GCF_000947075.1	Streptococcus suis	strain=F45W
GCF_000947095.1	Streptococcus suis	strain=S1K
GCF_000947235.1	Streptococcus suis	strain=LS4X
GCF_000947255.1	Streptococcus suis	strain=E00K
GCF_000947335.1	Streptococcus suis	strain=V22C
GCF_000947395.1	Streptococcus suis	strain=F9O
GCF_000947415.1	Streptococcus suis	strain=S15V
GCF_000947435.1	Streptococcus suis	strain=S99I
GCF_000947455.1	Streptococcus suis	strain=S95G
GCF_000947475.1	Streptococcus suis	strain=type strain: S7
GCF_000947495.1	Streptococcus suis	strain=S14M
GCF_000947515.1	Streptococcus suis	strain=V38X
GCF_000947535.1	Streptococcus suis	strain=LS8I
GCF_000947555.1	Streptococcus suis	strain=S90C
GCF_000947575.1	Streptococcus suis	strain=F57E
GCF_000947595.1	Streptococcus suis	strain=V37W
GCF_000947615.1	Streptococcus suis	strain=E55E
GCF_000947635.1	Streptococcus suis	strain=B10F
GCF_000947675.1	Streptococcus suis	strain=V31I
GCF_000947695.1	Streptococcus suis	strain=S14O
GCF_000947715.1	Streptococcus suis	strain=S13D
GCF_000947735.1	Streptococcus suis	strain=S4I
GCF_000947755.1	Streptococcus suis	strain=S1O
GCF_000947775.1	Streptococcus suis	strain=S12Y
GCF_000947795.1	Streptococcus suis	strain=S3Z
GCF_000947835.1	Streptococcus suis	strain=S3E
GCF_000993745.1	Streptococcus suis	strain=ZY05719
GCF_001272635.1	Streptococcus suis	strain=NSUI002
GCF_001293215.1	Streptococcus suis	strain=ISU2614
GCF_001293235.1	Streptococcus suis	strain=ISU2414
GCF_001293245.1	Streptococcus suis	strain=ISU1606
GCF_001293255.1	Streptococcus suis	strain=ISU2514
GCF_001293295.1	Streptococcus suis	strain=ISU2714
GCF_001293305.1	Streptococcus suis	strain=ISU2812
GCF_001293355.1	Streptococcus suis	strain=ISU2660
GCF_001293375.1	Streptococcus suis	strain=SRD478
GCF_001572685.1	Streptococcus suis	strain=NSUI060
GCF_001610935.1	Streptococcus suis	strain=90-1330
GCF_001640765.1	Streptococcus suis	strain=DN13
GCF_001721625.1	Streptococcus suis	strain=GZ0565
GCF_001866735.1	Streptococcus suis	strain=SC19
GCF_001936415.1	Streptococcus suis	strain=SS2-1
GCF_002111405.1	Streptococcus suis	strain=SC19
GCF_002157605.1	Streptococcus suis	strain=TANI1
GCF_002189695.1	Streptococcus suis	strain=LSM102
GCF_002688665.1	Streptococcus suis	strain=CS100322
GCF_002736265.1	Streptococcus suis	strain=HA0609
GCF_002759445.1	Streptococcus suis S33	strain=S33
GCF_002759625.1	Streptococcus suis YS87	strain=YS87
GCF_002759675.1	Streptococcus suis YS122	strain=YS122
GCF_002759695.1	Streptococcus suis YS93	strain=YS93
GCF_002759725.1	Streptococcus suis YS104	strain=YS104
GCF_002759735.1	Streptococcus suis YS106	strain=YS106
GCF_002759775.1	Streptococcus suis YS98	strain=YS98
GCF_002760055.1	Streptococcus suis YS107	strain=YS107
GCF_002760075.1	Streptococcus suis YS85	strain=YS85
GCF_002760135.1	Streptococcus suis YS117	strain=YS117
GCF_002760225.1	Streptococcus suis YS146	strain=YS146
GCF_002760245.1	Streptococcus suis YS161	strain=YS161
GCF_002760305.1	Streptococcus suis YS95	strain=YS95
GCF_002803825.1	Streptococcus suis	strain=CZ130302
GCF_002812525.1	Streptococcus suis	strain=AH681
GCF_002896475.1	Streptococcus suis	strain=NJAU-TF-202
GCF_900007815.1	Streptococcus suis
GCF_900007825.1	Streptococcus suis
GCF_900007835.1	Streptococcus suis
GCF_900007845.1	Streptococcus suis
GCF_900007855.1	Streptococcus suis
GCF_900007875.1	Streptococcus suis
GCF_900007885.1	Streptococcus suis
GCF_900007895.1	Streptococcus suis
GCF_900007905.1	Streptococcus suis
GCF_900007915.1	Streptococcus suis
GCF_900007925.1	Streptococcus suis
GCF_900007935.1	Streptococcus suis
GCF_900007945.1	Streptococcus suis
GCF_900007955.1	Streptococcus suis
GCF_900007965.1	Streptococcus suis
GCF_900007975.1	Streptococcus suis
GCF_900007985.1	Streptococcus suis
GCF_900007995.1	Streptococcus suis
GCF_900008005.1	Streptococcus suis
GCF_900008015.1	Streptococcus suis
GCF_900008025.1	Streptococcus suis
GCF_900008035.1	Streptococcus suis
GCF_900008045.1	Streptococcus suis
GCF_900008055.1	Streptococcus suis
GCF_900008065.1	Streptococcus suis
GCF_900008865.1	Streptococcus suis
GCF_900009155.1	Streptococcus suis
GCF_900009165.1	Streptococcus suis
GCF_900009175.1	Streptococcus suis
GCF_900009185.1	Streptococcus suis
GCF_900009195.1	Streptococcus suis
GCF_900009205.1	Streptococcus suis
GCF_900009285.1	Streptococcus suis
GCF_900009295.1	Streptococcus suis
GCF_900009305.1	Streptococcus suis
GCF_900009315.1	Streptococcus suis
GCF_900009565.1	Streptococcus suis
GCF_900009575.1	Streptococcus suis
GCF_900009585.1	Streptococcus suis
GCF_900009595.1	Streptococcus suis
GCF_900009605.1	Streptococcus suis
GCF_900009615.1	Streptococcus suis
GCF_900009625.1	Streptococcus suis
GCF_900009635.1	Streptococcus suis
GCF_900009645.1	Streptococcus suis
GCF_900009745.1	Streptococcus suis
GCF_900009755.1	Streptococcus suis
GCF_900009765.1	Streptococcus suis
GCF_900009775.1	Streptococcus suis
GCF_900009785.1	Streptococcus suis
GCF_900009865.1	Streptococcus suis
GCF_900009875.1	Streptococcus suis
GCF_900009885.1	Streptococcus suis
GCF_900009895.1	Streptococcus suis
GCF_900009915.1	Streptococcus suis
GCF_900009985.1	Streptococcus suis
GCF_900010075.1	Streptococcus suis
GCF_900010085.1	Streptococcus suis
GCF_900010095.1	Streptococcus suis
GCF_900010195.1	Streptococcus suis
GCF_900010245.1	Streptococcus suis
GCF_900010255.1	Streptococcus suis
GCF_900010265.1	Streptococcus suis
GCF_900010275.1	Streptococcus suis
GCF_900010285.1	Streptococcus suis
GCF_900010435.1	Streptococcus suis
GCF_900010445.1	Streptococcus suis
GCF_900010455.1	Streptococcus suis
GCF_900010555.1	Streptococcus suis
GCF_900010565.1	Streptococcus suis
GCF_900010735.1	Streptococcus suis
GCF_900011035.1	Streptococcus suis
GCF_900011045.1	Streptococcus suis
GCF_900011205.1	Streptococcus suis
GCF_900011215.1	Streptococcus suis
GCF_900011445.1	Streptococcus suis
GCF_900011455.1	Streptococcus suis
GCF_900011465.1	Streptococcus suis
GCF_900011475.1	Streptococcus suis
GCF_900011485.1	Streptococcus suis
GCF_900011545.1	Streptococcus suis
GCF_900011555.1	Streptococcus suis
GCF_900011765.1	Streptococcus suis
GCF_900011775.1	Streptococcus suis
GCF_900012315.1	Streptococcus suis
GCF_900012395.1	Streptococcus suis
GCF_900012665.1	Streptococcus suis
GCF_900013145.1	Streptococcus suis
GCF_900013295.1	Streptococcus suis
GCF_900013305.1	Streptococcus suis
GCF_900013315.1	Streptococcus suis
GCF_900013565.1	Streptococcus suis
GCF_900013575.1	Streptococcus suis
GCF_900014835.1	Streptococcus suis
GCF_900048825.1	Streptococcus suis	strain=LSS1
GCF_900048835.1	Streptococcus suis	strain=LSS60
GCF_900048845.1	Streptococcus suis	strain=LSS87
GCF_900049115.1	Streptococcus suis	strain=BM211a
GCF_900049125.1	Streptococcus suis	strain=BM228C
GCF_900049135.1	Streptococcus suis	strain=BM303a
GCF_900049145.1	Streptococcus suis	strain=BM315C
GCF_900049155.1	Streptococcus suis	strain=SS99
GCF_900049165.1	Streptococcus suis	strain=VS2923
GCF_900049175.1	Streptococcus suis	strain=FX90_2
GCF_900049185.1	Streptococcus suis	strain=FX184_2
GCF_900049345.1	Streptococcus suis	strain=LSS42
GCF_900049355.1	Streptococcus suis	strain=BM216a
GCF_900049365.1	Streptococcus suis	strain=FX74
GCF_900049625.1	Streptococcus suis	strain=LSS36
GCF_900049635.1	Streptococcus suis	strain=SS1006
GCF_900049645.1	Streptococcus suis	strain=SS1008
GCF_900049655.1	Streptococcus suis	strain=BM213a
GCF_900049665.1	Streptococcus suis	strain=FX50_2
GCF_900049675.1	Streptococcus suis	strain=FX59_4
GCF_900049685.1	Streptococcus suis	strain=FX275
GCF_900049945.1	Streptococcus suis	strain=LSS72
GCF_900049955.1	Streptococcus suis	strain=LSS75
GCF_900049965.1	Streptococcus suis	strain=SS1030
GCF_900049975.1	Streptococcus suis	strain=SS1033
GCF_900049985.1	Streptococcus suis	strain=SS967
GCF_900049995.1	Streptococcus suis	strain=BM198a
GCF_900050005.1	Streptococcus suis	strain=BM241a
GCF_900050015.1	Streptococcus suis	strain=BM237a
GCF_900050025.1	Streptococcus suis	strain=BM272C
GCF_900050035.1	Streptococcus suis	strain=BM441a
GCF_900050045.1	Streptococcus suis	strain=VS3513
GCF_900050055.1	Streptococcus suis	strain=FX109
GCF_900050065.1	Streptococcus suis	strain=FX147_3
GCF_900050395.1	Streptococcus suis	strain=SS1028
GCF_900050405.1	Streptococcus suis	strain=SS1029
GCF_900050415.1	Streptococcus suis	strain=SS1063
GCF_900050425.1	Streptococcus suis	strain=SS982
GCF_900050435.1	Streptococcus suis	strain=SS992
GCF_900050445.1	Streptococcus suis	strain=BM224C
GCF_900050455.1	Streptococcus suis	strain=EN264
GCF_900050785.1	Streptococcus suis	strain=LSS22
GCF_900050795.1	Streptococcus suis	strain=LSS24
GCF_900050805.1	Streptococcus suis	strain=LSS64
GCF_900050815.1	Streptococcus suis	strain=LSS65
GCF_900050825.1	Streptococcus suis	strain=SS1054
GCF_900050835.1	Streptococcus suis	strain=SS1062
GCF_900050845.1	Streptococcus suis	strain=SS987
GCF_900050855.1	Streptococcus suis	strain=SS989
GCF_900050865.1	Streptococcus suis	strain=EN253
GCF_900050875.1	Streptococcus suis	strain=EN314
GCF_900050885.1	Streptococcus suis	strain=SS44
GCF_900050895.1	Streptococcus suis	strain=VS3756
GCF_900050905.1	Streptococcus suis	strain=FX328_4
GCF_900051255.1	Streptococcus suis	strain=SS1007
GCF_900051265.1	Streptococcus suis	strain=SS1055
GCF_900051275.1	Streptococcus suis	strain=SS1061
GCF_900051285.1	Streptococcus suis	strain=SS87
GCF_900051565.1	Streptococcus suis	strain=LSS33
GCF_900051575.1	Streptococcus suis	strain=LSS71
GCF_900051585.1	Streptococcus suis	strain=SS1064
GCF_900051595.1	Streptococcus suis	strain=SS979
GCF_900051935.1	Streptococcus suis	strain=LSS35
GCF_900051945.1	Streptococcus suis	strain=SS1056
GCF_900051955.1	Streptococcus suis	strain=SS1058
GCF_900051965.1	Streptococcus suis	strain=EN170
GCF_900051975.1	Streptococcus suis	strain=EN330
GCF_900051985.1	Streptococcus suis	strain=EN370
GCF_900051995.1	Streptococcus suis	strain=VS2979
GCF_900052005.1	Streptococcus suis	strain=VS3699
GCF_900052225.1	Streptococcus suis	strain=SS1057
GCF_900052235.1	Streptococcus suis	strain=SS1067
GCF_900052245.1	Streptococcus suis	strain=EN326
GCF_900052515.1	Streptococcus suis	strain=LSS29
GCF_900052525.1	Streptococcus suis	strain=LSS8
GCF_900052535.1	Streptococcus suis	strain=SS981
GCF_900052825.1	Streptococcus suis	strain=LSS68
GCF_900052835.1	Streptococcus suis	strain=EN399
GCF_900052845.1	Streptococcus suis	strain=SS36
GCF_900052855.1	Streptococcus suis	strain=SS40
GCF_900052865.1	Streptococcus suis	strain=SS83
GCF_900053125.1	Streptococcus suis	strain=LSS54
GCF_900053135.1	Streptococcus suis	strain=LSS55
GCF_900053145.1	Streptococcus suis	strain=SS1073
GCF_900053155.1	Streptococcus suis	strain=SS996
GCF_900053165.1	Streptococcus suis	strain=SS997
GCF_900053175.1	Streptococcus suis	strain=SS998
GCF_900053185.1	Streptococcus suis	strain=BM466
GCF_900053195.1	Streptococcus suis	strain=BM471
GCF_900053205.1	Streptococcus suis	strain=SS28
GCF_900053215.1	Streptococcus suis	strain=SS31
GCF_900053225.1	Streptococcus suis	strain=SS101
GCF_900053235.1	Streptococcus suis	strain=FX507_1
GCF_900053595.1	Streptococcus suis	strain=LSS44
GCF_900053605.1	Streptococcus suis	strain=BM366a
GCF_900053615.1	Streptococcus suis	strain=EN636
GCF_900053625.1	Streptococcus suis	strain=SS14
GCF_900053635.1	Streptococcus suis	strain=SS33
GCF_900053795.1	Streptococcus suis	strain=BM321C
GCF_900053805.1	Streptococcus suis	strain=FX336_2
GCF_900054105.1	Streptococcus suis	strain=SS1011
GCF_900054115.1	Streptococcus suis	strain=BM278a
GCF_900054125.1	Streptococcus suis	strain=BM334B
GCF_900054285.1	Streptococcus suis	strain=LOLA-SS001
GCF_900054295.1	Streptococcus suis	strain=LOLA-SS002
GCF_900054305.1	Streptococcus suis	strain=EN633
GCF_900054315.1	Streptococcus suis	strain=SS24
GCF_900054325.1	Streptococcus suis	strain=VS2903
GCF_900054335.1	Streptococcus suis	strain=SS102
GCF_900054345.1	Streptococcus suis	strain=VS3804
GCF_900054355.1	Streptococcus suis	strain=VS3861
GCF_900054365.1	Streptococcus suis	strain=FX419
GCF_900054535.1	Streptococcus suis	strain=LOLA-SS011
GCF_900054545.1	Streptococcus suis	strain=LSS5
GCF_900054555.1	Streptococcus suis	strain=LSS50
GCF_900054565.1	Streptococcus suis	strain=LSS51
GCF_900054575.1	Streptococcus suis	strain=SS1025
GCF_900054585.1	Streptococcus suis	strain=SS994
GCF_900054595.1	Streptococcus suis	strain=VS3466
GCF_900054605.1	Streptococcus suis	strain=FX18
GCF_900054815.1	Streptococcus suis	strain=SS1012
GCF_900054825.1	Streptococcus suis	strain=SS1013
GCF_900054835.1	Streptococcus suis	strain=SS969
GCF_900054845.1	Streptococcus suis	strain=SS995
GCF_900054855.1	Streptococcus suis	strain=BM452C
GCF_900054865.1	Streptococcus suis	strain=EN003
GCF_900054875.1	Streptococcus suis	strain=VS3121
GCF_900055105.1	Streptococcus suis	strain=LSS49
GCF_900055115.1	Streptococcus suis	strain=SS1014
GCF_900055125.1	Streptococcus suis	strain=SS1015
GCF_900055135.1	Streptococcus suis	strain=VS3517
GCF_900055145.1	Streptococcus suis	strain=VS3543
GCF_900055155.1	Streptococcus suis	strain=VS3575
GCF_900055485.1	Streptococcus suis	strain=LSS47
GCF_900055495.1	Streptococcus suis	strain=LSS48
GCF_900055505.1	Streptococcus suis	strain=VS329
GCF_900055515.1	Streptococcus suis	strain=VS3569
GCF_900055525.1	Streptococcus suis	strain=VS3640
GCF_900055535.1	Streptococcus suis	strain=VS3878
GCF_900055855.1	Streptococcus suis	strain=LSS70
GCF_900055865.1	Streptococcus suis	strain=SS993
GCF_900055875.1	Streptococcus suis	strain=BM478
GCF_900055885.1	Streptococcus suis	strain=VS3587
GCF_900055895.1	Streptococcus suis	strain=VS3709
GCF_900055905.1	Streptococcus suis	strain=FX415_6
GCF_900056165.1	Streptococcus suis	strain=LSS23
GCF_900056175.1	Streptococcus suis	strain=SS1034
GCF_900056485.1	Streptococcus suis	strain=LSS66
GCF_900056495.1	Streptococcus suis	strain=LSS67
GCF_900056505.1	Streptococcus suis	strain=LSS78
GCF_900056515.1	Streptococcus suis	strain=LSS79
GCF_900056525.1	Streptococcus suis	strain=LSS82
GCF_900056535.1	Streptococcus suis	strain=SS970
GCF_900056545.1	Streptococcus suis	strain=SS973
GCF_900056555.1	Streptococcus suis	strain=SS983
GCF_900056565.1	Streptococcus suis	strain=SS986
GCF_900056575.1	Streptococcus suis	strain=EN506
GCF_900056585.1	Streptococcus suis	strain=SS25
GCF_900056595.1	Streptococcus suis	strain=SS84
GCF_900056605.1	Streptococcus suis	strain=01ZN-TG189
GCF_900056615.1	Streptococcus suis	strain=CTU02SS-DN026
GCF_900056625.1	Streptococcus suis	strain=FX431
GCF_900056825.1	Streptococcus suis	strain=LOLA-SS006
GCF_900056835.1	Streptococcus suis	strain=LSS38
GCF_900056845.1	Streptococcus suis	strain=SS1016
GCF_900056855.1	Streptococcus suis	strain=SS1021
GCF_900056865.1	Streptococcus suis	strain=EN515
GCF_900056875.1	Streptococcus suis	strain=SS61
GCF_900056885.1	Streptococcus suis	strain=SS76
GCF_900057045.1	Streptococcus suis	strain=LSS80
GCF_900057055.1	Streptococcus suis	strain=SS1022
GCF_900057065.1	Streptococcus suis	strain=BM346B
GCF_900057075.1	Streptococcus suis	strain=EN010
GCF_900057485.1	Streptococcus suis	strain=LOLA-SS005
GCF_900057495.1	Streptococcus suis	strain=LSS10
GCF_900057505.1	Streptococcus suis	strain=BM345B
GCF_900057515.1	Streptococcus suis	strain=EN507
GCF_900057525.1	Streptococcus suis	strain=SS46
GCF_900057535.1	Streptococcus suis	strain=FX428_1
GCF_900057675.1	Streptococcus suis	strain=LSS39
GCF_900057685.1	Streptococcus suis	strain=SS37
GCF_900057695.1	Streptococcus suis	strain=SS38
GCF_900057705.1	Streptococcus suis	strain=SS69
GCF_900057715.1	Streptococcus suis	strain=VS3537
GCF_900057725.1	Streptococcus suis	strain=FX527_2
GCF_900057985.1	Streptococcus suis	strain=LSS14
GCF_900057995.1	Streptococcus suis	strain=LSS53
GCF_900058005.1	Streptococcus suis	strain=LSS81
GCF_900058015.1	Streptococcus suis	strain=LSS83
GCF_900058025.1	Streptococcus suis	strain=LSS84
GCF_900058035.1	Streptococcus suis	strain=SS1023
GCF_900058045.1	Streptococcus suis	strain=EN271
GCF_900058055.1	Streptococcus suis	strain=EN281
GCF_900058065.1	Streptococcus suis	strain=VS3865
GCF_900058075.1	Streptococcus suis	strain=FX483_3
GCF_900058245.1	Streptococcus suis	strain=LSS52
GCF_900058255.1	Streptococcus suis	strain=LSS59
GCF_900058265.1	Streptococcus suis	strain=LSS62
GCF_900058275.1	Streptococcus suis	strain=BM329B
GCF_900058285.1	Streptococcus suis	strain=SS26
GCF_900058295.1	Streptococcus suis	strain=SS47
GCF_900058305.1	Streptococcus suis	strain=SS65
GCF_900058315.1	Streptococcus suis	strain=FX478
GCF_900058325.1	Streptococcus suis	strain=FX535_2
GCF_900058475.1	Streptococcus suis	strain=LSS57
GCF_900058485.1	Streptococcus suis	strain=LSS9
GCF_900058495.1	Streptococcus suis	strain=SS1035
GCF_900058505.1	Streptococcus suis	strain=EN660
GCF_900058515.1	Streptococcus suis	strain=SS82
GCF_900058525.1	Streptococcus suis	strain=VS3886
GCF_900058685.1	Streptococcus suis	strain=LOLA-SS009
GCF_900058695.1	Streptococcus suis	strain=LSS58
GCF_900058705.1	Streptococcus suis	strain=LSS86
GCF_900058715.1	Streptococcus suis	strain=LSS88
GCF_900058725.1	Streptococcus suis	strain=LSS96
GCF_900058735.1	Streptococcus suis	strain=SS1009
GCF_900058745.1	Streptococcus suis	strain=EN0114
GCF_900058755.1	Streptococcus suis	strain=EN068
GCF_900058765.1	Streptococcus suis	strain=SS21
GCF_900058775.1	Streptococcus suis	strain=VS3309
GCF_900058785.1	Streptococcus suis	strain=FX51_2
GCF_900059075.1	Streptococcus suis	strain=LSS100
GCF_900059085.1	Streptococcus suis	strain=LSS56
GCF_900059095.1	Streptococcus suis	strain=LSS61
GCF_900059105.1	Streptococcus suis	strain=LSS89
GCF_900059115.1	Streptococcus suis	strain=SS1002
GCF_900059125.1	Streptococcus suis	strain=SS1005
GCF_900059135.1	Streptococcus suis	strain=SS1010
GCF_900059145.1	Streptococcus suis	strain=SS1040
GCF_900059155.1	Streptococcus suis	strain=SS1041
GCF_900059165.1	Streptococcus suis	strain=SS1072
GCF_900059175.1	Streptococcus suis	strain=BM362a
GCF_900059185.1	Streptococcus suis	strain=BM461
GCF_900059195.1	Streptococcus suis	strain=SS15
GCF_900059205.1	Streptococcus suis	strain=SS73
GCF_900059215.1	Streptococcus suis	strain=FX501
GCF_900059415.1	Streptococcus suis	strain=LSS12
GCF_900059425.1	Streptococcus suis	strain=LSS13
GCF_900059435.1	Streptococcus suis	strain=SS1024
GCF_900059445.1	Streptococcus suis	strain=SS1036
GCF_900059455.1	Streptococcus suis	strain=SS1037
GCF_900059465.1	Streptococcus suis	strain=BM231a
GCF_900059475.1	Streptococcus suis	strain=BM251C
GCF_900059485.1	Streptococcus suis	strain=BM257a
GCF_900059495.1	Streptococcus suis	strain=BM358a
GCF_900059505.1	Streptococcus suis	strain=SS13
GCF_900059515.1	Streptococcus suis	strain=SS16
GCF_900059525.1	Streptococcus suis	strain=SS27
GCF_900059535.1	Streptococcus suis	strain=SS66
GCF_900059545.1	Streptococcus suis	strain=SS74
GCF_900059755.1	Streptococcus suis	strain=LSS25
GCF_900059765.1	Streptococcus suis	strain=SS1038
GCF_900059775.1	Streptococcus suis	strain=SS1039
GCF_900059785.1	Streptococcus suis	strain=BM465
GCF_900059895.1	Streptococcus suis	strain=LSS63
GCF_900059905.1	Streptococcus suis	strain=BM357B
GCF_900059915.1	Streptococcus suis	strain=BM460
GCF_900059925.1	Streptococcus suis	strain=EN508
GCF_900060125.1	Streptococcus suis	strain=EN015
GCF_900060135.1	Streptococcus suis	strain=SS20
GCF_900060145.1	Streptococcus suis	strain=SS85
GCF_900060155.1	Streptococcus suis	strain=VS3881
GCF_900060325.1	Streptococcus suis	strain=LSS28
GCF_900060335.1	Streptococcus suis	strain=EN031
GCF_900060345.1	Streptococcus suis	strain=EN050
GCF_900060355.1	Streptococcus suis	strain=SS17
GCF_900060635.1	Streptococcus suis	strain=LSS11
GCF_900060645.1	Streptococcus suis	strain=LSS69
GCF_900060655.1	Streptococcus suis	strain=LSS76
GCF_900060665.1	Streptococcus suis	strain=SS22
GCF_900060675.1	Streptococcus suis	strain=SS23
GCF_900060955.1	Streptococcus suis	strain=LSS85
GCF_900060965.1	Streptococcus suis	strain=BM178a
GCF_900060975.1	Streptococcus suis	strain=BM191a
GCF_900060985.1	Streptococcus suis	strain=BM203a
GCF_900060995.1	Streptococcus suis	strain=BM209a
GCF_900061005.1	Streptococcus suis	strain=BM373a
GCF_900061015.1	Streptococcus suis	strain=BM411a
GCF_900061025.1	Streptococcus suis	strain=BM424a
GCF_900061035.1	Streptococcus suis	strain=BM444a
GCF_900061045.1	Streptococcus suis	strain=EN020
GCF_900061055.1	Streptococcus suis	strain=EN023
GCF_900061065.1	Streptococcus suis	strain=EN024
GCF_900061075.1	Streptococcus suis	strain=VS3888
GCF_900061345.1	Streptococcus suis	strain=SS974
GCF_900061355.1	Streptococcus suis	strain=SS975
GCF_900061365.1	Streptococcus suis	strain=SS976
GCF_900061375.1	Streptococcus suis	strain=SS985
GCF_900061385.1	Streptococcus suis	strain=SS991
GCF_900061395.1	Streptococcus suis	strain=EN124
GCF_900061405.1	Streptococcus suis	strain=01ZN-ST222
GCF_900061415.1	Streptococcus suis	strain=01ZN-TG183
GCF_900061425.1	Streptococcus suis	strain=01ZN-TG187
GCF_900061435.1	Streptococcus suis	strain=FX540_1
GCF_900061895.1	Streptococcus suis	strain=LSS26
GCF_900061905.1	Streptococcus suis	strain=LSS91
GCF_900062065.1	Streptococcus suis	strain=LSS95
GCF_900062075.1	Streptococcus suis	strain=LSS98
GCF_900062085.1	Streptococcus suis	strain=SS1042
GCF_900062095.1	Streptococcus suis	strain=SS1043
GCF_900062105.1	Streptococcus suis	strain=FX14
GCF_900062115.1	Streptococcus suis	strain=FX22
GCF_900062235.1	Streptococcus suis	strain=LSS18
GCF_900062245.1	Streptococcus suis	strain=LSS2
GCF_900062255.1	Streptococcus suis	strain=LSS21
GCF_900062265.1	Streptococcus suis	strain=LSS27
GCF_900062275.1	Streptococcus suis	strain=LSS90
GCF_900062285.1	Streptococcus suis	strain=LSS97
GCF_900062295.1	Streptococcus suis	strain=SS1048
GCF_900062305.1	Streptococcus suis	strain=FX543_1
GCF_900062835.1	Streptococcus suis	strain=LSS99
GCF_900062845.1	Streptococcus suis	strain=SS1004
GCF_900063015.1	Streptococcus suis	strain=CTU02SS-DN025
GCF_900063275.1	Streptococcus suis	strain=SS1053
GCF_900063285.1	Streptococcus suis	strain=EN044
GCF_900063295.1	Streptococcus suis	strain=SS78
GCF_900063545.1	Streptococcus suis	strain=LSS3
GCF_900063555.1	Streptococcus suis	strain=LSS30
GCF_900063565.1	Streptococcus suis	strain=LSS31
GCF_900063575.1	Streptococcus suis	strain=LSS32
GCF_900063585.1	Streptococcus suis	strain=LSS34
GCF_900063595.1	Streptococcus suis	strain=LSS37
GCF_900063605.1	Streptococcus suis	strain=LSS4
GCF_900063615.1	Streptococcus suis	strain=SS1032
GCF_900063625.1	Streptococcus suis	strain=BM418a
GCF_900063635.1	Streptococcus suis	strain=BM436a
GCF_900063645.1	Streptococcus suis	strain=EN652
GCF_900063655.1	Streptococcus suis	strain=SS32
GCF_900063665.1	Streptococcus suis	strain=SS35
GCF_900064015.1	Streptococcus suis	strain=LSS40
GCF_900064025.1	Streptococcus suis	strain=SS999
GCF_900064035.1	Streptococcus suis	strain=EN191
GCF_900064165.1	Streptococcus suis	strain=LSS92
GCF_900064295.1	Streptococcus suis	strain=LSS94
GCF_900064305.1	Streptococcus suis	strain=FX40_1
GCF_900064665.1	Streptococcus suis	strain=SS1001
GCF_900064675.1	Streptococcus suis	strain=SS1065
GCF_900064685.1	Streptococcus suis	strain=SS30
GCF_900064695.1	Streptococcus suis	strain=SS79
GCF_900064705.1	Streptococcus suis	strain=FX28_2
GCF_900064985.1	Streptococcus suis	strain=LSS73
GCF_900064995.1	Streptococcus suis	strain=LSS74
GCF_900065005.1	Streptococcus suis	strain=SS1017
GCF_900065015.1	Streptococcus suis	strain=SS1018
GCF_900065025.1	Streptococcus suis	strain=SS1027
GCF_900065035.1	Streptococcus suis	strain=SS1051
GCF_900065045.1	Streptococcus suis	strain=SS1070
GCF_900065055.1	Streptococcus suis	strain=BM190a
GCF_900065065.1	Streptococcus suis	strain=BM197a
GCF_900065075.1	Streptococcus suis	strain=FX230
GCF_900065095.1	Streptococcus suis	strain=SS19
GCF_900065235.1	Streptococcus suis	strain=SS1000
GCF_900065245.1	Streptococcus suis	strain=SS81
GCF_900065255.1	Streptococcus suis	strain=SS97
GCF_900065265.1	Streptococcus suis	strain=FX73_1
GCF_900065275.1	Streptococcus suis	strain=FX77_1
GCF_900065385.1	Streptococcus suis	strain=LSS20
GCF_900065395.1	Streptococcus suis	strain=SS1052
GCF_900065405.1	Streptococcus suis	strain=BM253a
GCF_900065415.1	Streptococcus suis	strain=BM264a
GCF_900065425.1	Streptococcus suis	strain=EN177
GCF_900065705.1	Streptococcus suis	strain=LOLA-SS003
GCF_900065715.1	Streptococcus suis	strain=LOLA-SS004
GCF_900065725.1	Streptococcus suis	strain=LOLA-SS008
GCF_900065735.1	Streptococcus suis	strain=LOLA-SS010
GCF_900065745.1	Streptococcus suis	strain=LSS41
GCF_900065755.1	Streptococcus suis	strain=LSS77
GCF_900065765.1	Streptococcus suis	strain=SS1026
GCF_900065775.1	Streptococcus suis	strain=SS1066
GCF_900065785.1	Streptococcus suis	strain=SS972
GCF_900065795.1	Streptococcus suis	strain=EN171
GCF_900065805.1	Streptococcus suis	strain=EN251
GCF_900065815.1	Streptococcus suis	strain=SS29
GCF_900065825.1	Streptococcus suis	strain=FX211
GCF_900177235.1	Streptococcus suis	strain=2150651
GCF_000011825.1	Streptococcus thermophilus LMG 18311	strain=LMG 18311
GCF_000011845.1	Streptococcus thermophilus CNRZ1066	strain=CNRZ1066
GCF_000014485.1	Streptococcus thermophilus LMD-9	strain=LMD-9
GCF_000182875.1	Streptococcus thermophilus ND03	strain=ND03
GCF_000253395.1	Streptococcus thermophilus JIM 8232	strain=JIM 8232
GCF_000262675.1	Streptococcus thermophilus MN-ZLW-002	strain=MN-ZLW-002
GCF_000335495.1	Streptococcus thermophilus MTCC 5461	strain=MTCC 5461
GCF_000335515.1	Streptococcus thermophilus MTCC 5460	strain=MTCC 5460
GCF_000500565.1	Streptococcus thermophilus DGCC7710	strain=DGCC7710
GCF_000521265.1	Streptococcus thermophilus M17PTZA496	strain=M17PTZA496
GCF_000521285.1	Streptococcus thermophilus TH1435	strain=TH1435
GCF_000521305.1	Streptococcus thermophilus TH1436	strain=TH1436
GCF_000521325.1	Streptococcus thermophilus MTH17CL396	strain=MTH17CL396
GCF_000572065.1	Streptococcus thermophilus TH982	strain=TH982
GCF_000572095.1	Streptococcus thermophilus TH1477	strain=TH1477
GCF_000698885.1	Streptococcus thermophilus ASCC 1275	strain=ASCC 1275
GCF_000836595.1	Streptococcus thermophilus 1F8CT	strain=1F8CT
GCF_000836675.1	Streptococcus thermophilus TH985	strain=TH985
GCF_000971665.1	Streptococcus thermophilus	strain=SMQ-301
GCF_001008015.1	Streptococcus thermophilus	strain=MN-BM-A02
GCF_001266475.1	Streptococcus thermophilus	strain=KLDS3.1012
GCF_001280285.1	Streptococcus thermophilus	strain=MN-BM-A01
GCF_001306395.1	Streptococcus thermophilus	strain=C106
GCF_001514435.1	Streptococcus thermophilus	strain=S9
GCF_001624895.1	Streptococcus thermophilus	strain=St1-WT
GCF_001624915.1	Streptococcus thermophilus	strain=St1-GS-2
GCF_001663795.1	Streptococcus thermophilus	strain=KLDS SM
GCF_001685375.1	Streptococcus thermophilus	strain=CS8
GCF_001705585.1	Streptococcus thermophilus	strain=KLDS 3.1003
GCF_001855705.1	Streptococcus thermophilus	strain=ND07
GCF_001867185.1	Streptococcus thermophilus	strain=UC8547del3
GCF_001867245.1	Streptococcus thermophilus	strain=UC8547
GCF_002012365.1	Streptococcus thermophilus	strain=APC151
GCF_002286255.1	Streptococcus thermophilus	strain=ST3
GCF_002443035.1	Streptococcus thermophilus	strain=B59671
GCF_002796625.1	Streptococcus thermophilus	strain=St-5
GCF_002796635.1	Streptococcus thermophilus	strain=St-9
GCF_002796645.1	Streptococcus thermophilus	strain=St-10
GCF_002796655.1	Streptococcus thermophilus	strain=St-6
GCF_002796705.1	Streptococcus thermophilus	strain=St-2
GCF_002846075.1	Streptococcus thermophilus	strain=GABA
GCF_002846155.1	Streptococcus thermophilus	strain=EPS
GCF_900094135.1	Streptococcus thermophilus	strain=ACA-DC 2
GCF_000007465.2	Streptococcus mutans UA159	strain=UA159
GCF_000091645.1	Streptococcus mutans NN2025	strain=NN2025
GCF_000228745.1	Streptococcus mutans TCI-101	strain=TCI-101
GCF_000228765.1	Streptococcus mutans TCI-109	strain=TCI-109
GCF_000228785.1	Streptococcus mutans TCI-11	strain=TCI-11
GCF_000228805.1	Streptococcus mutans TCI-110	strain=TCI-110
GCF_000228825.1	Streptococcus mutans TCI-116	strain=TCI-116
GCF_000228845.1	Streptococcus mutans TCI-120	strain=TCI-120
GCF_000228865.1	Streptococcus mutans TCI-123	strain=TCI-123
GCF_000228885.1	Streptococcus mutans TCI-125	strain=TCI-125
GCF_000228905.1	Streptococcus mutans TCI-138	strain=TCI-138
GCF_000228925.1	Streptococcus mutans TCI-143	strain=TCI-143
GCF_000228945.1	Streptococcus mutans TCI-145	strain=TCI-145
GCF_000228965.1	Streptococcus mutans TCI-146	strain=TCI-146
GCF_000228985.1	Streptococcus mutans TCI-148	strain=TCI-148
GCF_000229005.1	Streptococcus mutans TCI-149	strain=TCI-149
GCF_000229025.1	Streptococcus mutans TCI-151	strain=TCI-151
GCF_000229045.1	Streptococcus mutans TCI-152	strain=TCI-152
GCF_000229065.1	Streptococcus mutans TCI-153	strain=TCI-153
GCF_000229085.1	Streptococcus mutans TCI-154	strain=TCI-154
GCF_000229105.1	Streptococcus mutans TCI-162	strain=TCI-162
GCF_000229125.1	Streptococcus mutans TCI-163	strain=TCI-163
GCF_000229145.1	Streptococcus mutans TCI-164	strain=TCI-164
GCF_000229165.1	Streptococcus mutans TCI-169	strain=TCI-169
GCF_000229185.1	Streptococcus mutans TCI-170	strain=TCI-170
GCF_000229205.1	Streptococcus mutans TCI-173	strain=TCI-173
GCF_000229225.1	Streptococcus mutans TCI-176	strain=TCI-176
GCF_000229245.1	Streptococcus mutans TCI-177	strain=TCI-177
GCF_000229265.1	Streptococcus mutans TCI-179	strain=TCI-179
GCF_000229285.1	Streptococcus mutans TCI-187	strain=TCI-187
GCF_000229305.1	Streptococcus mutans TCI-191	strain=TCI-191
GCF_000229325.1	Streptococcus mutans TCI-196	strain=TCI-196
GCF_000229345.1	Streptococcus mutans TCI-201	strain=TCI-201
GCF_000229365.1	Streptococcus mutans TCI-202	strain=TCI-202
GCF_000229385.1	Streptococcus mutans TCI-204	strain=TCI-204
GCF_000229405.1	Streptococcus mutans TCI-210	strain=TCI-210
GCF_000229425.1	Streptococcus mutans TCI-212	strain=TCI-212
GCF_000229445.1	Streptococcus mutans TCI-218	strain=TCI-218
GCF_000229465.1	Streptococcus mutans TCI-219	strain=TCI-219
GCF_000229485.1	Streptococcus mutans TCI-220	strain=TCI-220
GCF_000229505.1	Streptococcus mutans TCI-222	strain=TCI-222
GCF_000229525.1	Streptococcus mutans TCI-223	strain=TCI-223
GCF_000229545.1	Streptococcus mutans TCI-224	strain=TCI-224
GCF_000229565.1	Streptococcus mutans TCI-227	strain=TCI-227
GCF_000229585.1	Streptococcus mutans TCI-228	strain=TCI-228
GCF_000229605.1	Streptococcus mutans TCI-234	strain=TCI-234
GCF_000229625.1	Streptococcus mutans TCI-239	strain=TCI-239
GCF_000229645.1	Streptococcus mutans TCI-242	strain=TCI-242
GCF_000229665.1	Streptococcus mutans TCI-243	strain=TCI-243
GCF_000229685.1	Streptococcus mutans TCI-244	strain=TCI-244
GCF_000229705.1	Streptococcus mutans TCI-249	strain=TCI-249
GCF_000229725.1	Streptococcus mutans TCI-256	strain=TCI-256
GCF_000229745.1	Streptococcus mutans TCI-260	strain=TCI-260
GCF_000229765.1	Streptococcus mutans TCI-264	strain=TCI-264
GCF_000229785.1	Streptococcus mutans TCI-267	strain=TCI-267
GCF_000229805.1	Streptococcus mutans TCI-268	strain=TCI-268
GCF_000229825.1	Streptococcus mutans TCI-278	strain=TCI-278
GCF_000229845.1	Streptococcus mutans TCI-279	strain=TCI-279
GCF_000229865.1	Streptococcus mutans TCI-280	strain=TCI-280
GCF_000229885.1	Streptococcus mutans TCI-289	strain=TCI-289
GCF_000229905.1	Streptococcus mutans TCI-292	strain=TCI-292
GCF_000229925.1	Streptococcus mutans TCI-294	strain=TCI-294
GCF_000229945.1	Streptococcus mutans TCI-298	strain=TCI-298
GCF_000229965.1	Streptococcus mutans TCI-30	strain=TCI-30
GCF_000229985.1	Streptococcus mutans TCI-399	strain=TCI-399
GCF_000230005.1	Streptococcus mutans TCI-400	strain=TCI-400
GCF_000230025.1	Streptococcus mutans TCI-51	strain=TCI-51
GCF_000230045.1	Streptococcus mutans TCI-62	strain=TCI-62
GCF_000230065.1	Streptococcus mutans TCI-70	strain=TCI-70
GCF_000230085.1	Streptococcus mutans TCI-75	strain=TCI-75
GCF_000230105.1	Streptococcus mutans TCI-78	strain=TCI-78
GCF_000230125.1	Streptococcus mutans TCI-82	strain=TCI-82
GCF_000230145.1	Streptococcus mutans TCI-85	strain=TCI-85
GCF_000230165.1	Streptococcus mutans TCI-86	strain=TCI-86
GCF_000230185.1	Streptococcus mutans TCI-92	strain=TCI-92
GCF_000230205.1	Streptococcus mutans TCI-96	strain=TCI-96
GCF_000230225.1	Streptococcus mutans TCI-99	strain=TCI-99
GCF_000271865.1	Streptococcus mutans GS-5	strain=GS-5
GCF_000284575.1	Streptococcus mutans LJ23	strain=LJ23
GCF_000339055.1	Streptococcus mutans S1B	strain=S1B
GCF_000339075.1	Streptococcus mutans SA41	strain=SA41
GCF_000339095.1	Streptococcus mutans SF12	strain=SF12
GCF_000339115.1	Streptococcus mutans R221	strain=R221
GCF_000339135.1	Streptococcus mutans M230	strain=M230
GCF_000339155.1	Streptococcus mutans 15JP3	strain=15JP3
GCF_000339175.1	Streptococcus mutans 4SM1	strain=4SM1
GCF_000339195.1	Streptococcus mutans 2ST1	strain=2ST1
GCF_000339215.1	Streptococcus mutans 4VF1	strain=4VF1
GCF_000339235.1	Streptococcus mutans 15VF2	strain=15VF2
GCF_000339255.1	Streptococcus mutans 11VS1	strain=11VS1
GCF_000339275.1	Streptococcus mutans 5SM3	strain=5SM3
GCF_000339295.1	Streptococcus mutans NFSM2	strain=NFSM2
GCF_000339315.1	Streptococcus mutans A9	strain=A9
GCF_000339335.1	Streptococcus mutans N29	strain=N29
GCF_000339355.1	Streptococcus mutans NMT4863	strain=NMT4863
GCF_000339375.1	Streptococcus mutans T4	strain=T4
GCF_000339395.1	Streptococcus mutans NFSM1	strain=NFSM1
GCF_000339415.1	Streptococcus mutans NV1996	strain=NV1996
GCF_000339435.1	Streptococcus mutans SF14	strain=SF14
GCF_000339455.1	Streptococcus mutans SM6	strain=SM6
GCF_000339475.1	Streptococcus mutans U2A	strain=U2A
GCF_000339495.1	Streptococcus mutans NLML8	strain=NLML8
GCF_000339515.1	Streptococcus mutans 14D	strain=14D
GCF_000339535.1	Streptococcus mutans 21	strain=21
GCF_000339555.1	Streptococcus mutans B	strain=B
GCF_000339575.1	Streptococcus mutans SM1	strain=SM1
GCF_000339595.1	Streptococcus mutans 8ID3	strain=8ID3
GCF_000339615.1	Streptococcus mutans SA38	strain=SA38
GCF_000339635.1	Streptococcus mutans OMZ175	strain=OMZ175
GCF_000339655.1	Streptococcus mutans 1SM1	strain=1SM1
GCF_000339675.1	Streptococcus mutans 3SN1	strain=3SN1
GCF_000339695.1	Streptococcus mutans 11A1	strain=11A1
GCF_000339715.1	Streptococcus mutans 11SSST2	strain=11SSST2
GCF_000339735.1	Streptococcus mutans 2VS1	strain=2VS1
GCF_000339755.1	Streptococcus mutans NVAB	strain=NVAB
GCF_000339775.1	Streptococcus mutans A19	strain=A19
GCF_000339795.1	Streptococcus mutans U138	strain=U138
GCF_000339815.1	Streptococcus mutans G123	strain=G123
GCF_000339835.1	Streptococcus mutans M21	strain=M21
GCF_000339855.1	Streptococcus mutans N34	strain=N34
GCF_000339875.1	Streptococcus mutans NLML4	strain=NLML4
GCF_000339895.1	Streptococcus mutans NLML5	strain=NLML5
GCF_000339915.1	Streptococcus mutans NLML9	strain=NLML9
GCF_000339935.1	Streptococcus mutans M2A	strain=M2A
GCF_000339955.1	Streptococcus mutans N3209	strain=N3209
GCF_000339975.1	Streptococcus mutans N66	strain=N66
GCF_000339995.1	Streptococcus mutans W6	strain=W6
GCF_000340015.1	Streptococcus mutans SF1	strain=SF1
GCF_000340035.1	Streptococcus mutans ST1	strain=ST1
GCF_000340055.1	Streptococcus mutans ST6	strain=ST6
GCF_000340075.1	Streptococcus mutans NLML1	strain=NLML1
GCF_000340095.1	Streptococcus mutans 1ID3	strain=1ID3
GCF_000340115.1	Streptococcus mutans 66-2A	strain=66-2A
GCF_000340135.1	Streptococcus mutans SM4	strain=SM4
GCF_000340155.1	Streptococcus mutans 24	strain=24
GCF_000340175.1	Streptococcus mutans U2B	strain=U2B
GCF_000347795.1	Streptococcus mutans 5DC8	strain=5DC8
GCF_000347815.1	Streptococcus mutans KK21	strain=KK21
GCF_000347835.1	Streptococcus mutans KK23	strain=KK23
GCF_000347855.1	Streptococcus mutans AC4446	strain=AC4446
GCF_000347875.1	Streptococcus mutans ATCC 25175	strain=ATCC 25175
GCF_000347895.1	Streptococcus mutans NCTC 11060	strain=NCTC 11060
GCF_000375505.1	Streptococcus mutans DSM 20523	strain=DSM 20523
GCF_000496535.1	Streptococcus mutans PKUSS-HG01	strain=PKUSS-HG01
GCF_000496555.1	Streptococcus mutans PKUSS-LG01	strain=PKUSS-LG01
GCF_000522565.1	Streptococcus mutans B05Sm11	strain=B05Sm11
GCF_000522585.1	Streptococcus mutans B13Sm1	strain=B13Sm1
GCF_000522605.1	Streptococcus mutans B12Sm1	strain=B12Sm1
GCF_000522625.1	Streptococcus mutans B084SM-A	strain=B084SM-A
GCF_000522645.1	Streptococcus mutans B107SM-B	strain=B107SM-B
GCF_000522665.1	Streptococcus mutans B07Sm2	strain=B07Sm2
GCF_000522685.1	Streptococcus mutans B09Sm1	strain=B09Sm1
GCF_000522705.1	Streptococcus mutans B24Sm2	strain=B24Sm2
GCF_000522725.1	Streptococcus mutans B102SM-B	strain=B102SM-B
GCF_000522745.1	Streptococcus mutans B112SM-A	strain=B112SM-A
GCF_000522765.1	Streptococcus mutans B04Sm5	strain=B04Sm5
GCF_000522785.1	Streptococcus mutans B082SM-A	strain=B082SM-A
GCF_000522805.2	Streptococcus mutans B06Sm2	strain=B06Sm2
GCF_000522825.1	Streptococcus mutans B85SM-B	strain=B85SM-B
GCF_000522845.1	Streptococcus mutans B88SM-A	strain=B88SM-A
GCF_000522865.1	Streptococcus mutans str. B16 P Sm1	strain=B16 P Sm1
GCF_000522885.1	Streptococcus mutans B23Sm1	strain=B23Sm1
GCF_000522905.1	Streptococcus mutans B111SM-A	strain=B111SM-A
GCF_000522925.1	Streptococcus mutans B114SM-A	strain=B114SM-A
GCF_000522945.1	Streptococcus mutans B115SM-A	strain=B115SM-A
GCF_000817065.1	Streptococcus mutans UA159-FR	strain=UA159-FR
GCF_001068415.1	Streptococcus mutans	strain=1006_SMUT
GCF_001069835.1	Streptococcus mutans	strain=1002_SMUT
GCF_001073145.1	Streptococcus mutans	strain=503_SMUT
GCF_001558215.1	Streptococcus mutans	strain=NG8
GCF_001625005.1	Streptococcus mutans	strain=ATCC 55676
GCF_001703615.1	Streptococcus mutans	strain=AD01
GCF_002083175.2	Streptococcus mutans	strain=FDAARGOS_258
GCF_002155285.1	Streptococcus mutans	strain=KCOM 1054 (= ChDC YM3)
GCF_002157665.1	Streptococcus mutans	strain=HM
GCF_002212845.1	Streptococcus mutans	strain=PKUSS-6
GCF_002212855.1	Streptococcus mutans	strain=PKUSS-2
GCF_002212885.1	Streptococcus mutans	strain=PKUSS-4
GCF_002212905.1	Streptococcus mutans	strain=PKUSS-5
GCF_002212925.1	Streptococcus mutans	strain=PKUSS-8
GCF_002212935.1	Streptococcus mutans	strain=PKUSS-9
GCF_002212965.1	Streptococcus mutans	strain=PKUSS-11
GCF_002212995.1	Streptococcus mutans	strain=PKUSS-7
GCF_002213005.1	Streptococcus mutans	strain=PKUSS-3
GCF_002213035.1	Streptococcus mutans	strain=PKUSS-10
GCF_002213065.1	Streptococcus mutans	strain=PKUSS-1
GCF_000227785.1	Streptococcus sobrinus TCI-9	strain=TCI-9
GCF_000227805.1	Streptococcus sobrinus TCI-13	strain=TCI-13
GCF_000227825.1	Streptococcus sobrinus TCI-16	strain=TCI-16
GCF_000227845.1	Streptococcus sobrinus TCI-28	strain=TCI-28
GCF_000227865.1	Streptococcus sobrinus TCI-50	strain=TCI-50
GCF_000227885.1	Streptococcus sobrinus TCI-53	strain=TCI-53
GCF_000227905.1	Streptococcus sobrinus TCI-54	strain=TCI-54
GCF_000227925.1	Streptococcus sobrinus TCI-56	strain=TCI-56
GCF_000227945.1	Streptococcus sobrinus TCI-61	strain=TCI-61
GCF_000227965.1	Streptococcus sobrinus TCI-77	strain=TCI-77
GCF_000227985.1	Streptococcus sobrinus TCI-79	strain=TCI-79
GCF_000228005.1	Streptococcus sobrinus TCI-80	strain=TCI-80
GCF_000228025.1	Streptococcus sobrinus TCI-89	strain=TCI-89
GCF_000228045.1	Streptococcus sobrinus TCI-98	strain=TCI-98
GCF_000228065.1	Streptococcus sobrinus TCI-107	strain=TCI-107
GCF_000228085.1	Streptococcus sobrinus TCI-119	strain=TCI-119
GCF_000228125.1	Streptococcus sobrinus TCI-124	strain=TCI-124
GCF_000228145.1	Streptococcus sobrinus TCI-342	strain=TCI-342
GCF_000228165.1	Streptococcus sobrinus TCI-345	strain=TCI-345
GCF_000228185.1	Streptococcus sobrinus TCI-348	strain=TCI-348
GCF_000228205.1	Streptococcus sobrinus TCI-349	strain=TCI-349
GCF_000228225.1	Streptococcus sobrinus TCI-352	strain=TCI-352
GCF_000228245.1	Streptococcus sobrinus TCI-355	strain=TCI-355
GCF_000228265.1	Streptococcus sobrinus TCI-357	strain=TCI-357
GCF_000228285.1	Streptococcus sobrinus TCI-363	strain=TCI-363
GCF_000228305.1	Streptococcus sobrinus TCI-366	strain=TCI-366
GCF_000228325.1	Streptococcus sobrinus TCI-367	strain=TCI-367
GCF_000228345.1	Streptococcus sobrinus TCI-373	strain=TCI-373
GCF_000228365.1	Streptococcus sobrinus TCI-374	strain=TCI-374
GCF_000228385.1	Streptococcus sobrinus TCI-376	strain=TCI-376
GCF_000228405.1	Streptococcus sobrinus TCI-377	strain=TCI-377
GCF_000228425.1	Streptococcus sobrinus TCI-381	strain=TCI-381
GCF_000228445.1	Streptococcus sobrinus TCI-384	strain=TCI-384
GCF_000228465.1	Streptococcus sobrinus TCI-392	strain=TCI-392
GCF_000228485.1	Streptococcus sobrinus TCI-395	strain=TCI-395
GCF_000228505.1	Streptococcus sobrinus TCI-396	strain=TCI-396
GCF_000228525.1	Streptococcus sobrinus TCI-2	strain=TCI-2
GCF_000228545.1	Streptococcus sobrinus TCI-118	strain=TCI-118
GCF_000228585.1	Streptococcus sobrinus TCI-160	strain=TCI-160
GCF_000228605.1	Streptococcus sobrinus TCI-172	strain=TCI-172
GCF_000228625.1	Streptococcus sobrinus TCI-175	strain=TCI-175
GCF_000228665.1	Streptococcus sobrinus TCI-200	strain=TCI-200
GCF_000228685.1	Streptococcus sobrinus TCI-215	strain=TCI-215
GCF_000439045.1	Streptococcus sobrinus DSM 20742 = ATCC 33478	strain=ATCC 33478
GCF_000467915.2	Streptococcus sobrinus W1703	strain=W1703
GCF_000686605.1	Streptococcus sobrinus DSM 20742 = ATCC 33478	strain=DSM 20742
GCF_002266475.1	Streptococcus sobrinus	strain=KCOM 1157
GCF_000007265.1	Streptococcus agalactiae 2603V/R	strain=2603V/R
GCF_000012705.1	Streptococcus agalactiae A909	strain=A909
GCF_000167755.1	Streptococcus agalactiae CJB111	strain=CJB111
GCF_000186445.1	Streptococcus agalactiae ATCC 13813	strain=ATCC 13813
GCF_000196055.1	Streptococcus agalactiae NEM316	strain=NEM316
GCF_000264975.1	Streptococcus agalactiae ZQ0910	strain=ZQ0910
GCF_000287955.1	Streptococcus agalactiae MRI Z1-211	strain=MRI Z1-211
GCF_000287975.1	Streptococcus agalactiae MRI Z1-039	strain=MRI Z1-039
GCF_000287995.1	Streptococcus agalactiae LMG 14838	strain=LMG 14838
GCF_000288015.1	Streptococcus agalactiae MRI Z1-212	strain=MRI Z1-212
GCF_000288035.1	Streptococcus agalactiae LDS 617	strain=LDS 617
GCF_000288055.1	Streptococcus agalactiae LDS 628	strain=LDS 628
GCF_000288075.1	Streptococcus agalactiae str. Gottschalk 1003A	strain=Gottschalk 1003A
GCF_000288095.1	Streptococcus agalactiae GB00013	strain=GB00013
GCF_000288115.1	Streptococcus agalactiae GB00018	strain=GB00018
GCF_000288135.1	Streptococcus agalactiae GB00012	strain=GB00012
GCF_000288155.1	Streptococcus agalactiae GB00003	strain=GB00003
GCF_000288175.1	Streptococcus agalactiae GB00241	strain=GB00241
GCF_000288195.1	Streptococcus agalactiae GB00226	strain=GB00226
GCF_000288215.1	Streptococcus agalactiae GB00082	strain=GB00082
GCF_000288235.1	Streptococcus agalactiae GB00020	strain=GB00020
GCF_000288255.1	Streptococcus agalactiae GB00083	strain=GB00083
GCF_000288275.1	Streptococcus agalactiae GB00247	strain=GB00247
GCF_000288295.1	Streptococcus agalactiae GB00901	strain=GB00901
GCF_000288315.1	Streptococcus agalactiae GB00264	strain=GB00264
GCF_000288335.1	Streptococcus agalactiae GB00245	strain=GB00245
GCF_000288355.1	Streptococcus agalactiae GB00279	strain=GB00279
GCF_000288375.1	Streptococcus agalactiae GB00904	strain=GB00904
GCF_000288395.1	Streptococcus agalactiae GB00911	strain=GB00911
GCF_000288415.1	Streptococcus agalactiae GB00909	strain=GB00909
GCF_000288435.1	Streptococcus agalactiae GB00922	strain=GB00922
GCF_000288455.1	Streptococcus agalactiae GB00914	strain=GB00914
GCF_000288475.1	Streptococcus agalactiae GB00923	strain=GB00923
GCF_000288495.1	Streptococcus agalactiae GB00924	strain=GB00924
GCF_000288515.1	Streptococcus agalactiae GB00929	strain=GB00929
GCF_000288535.1	Streptococcus agalactiae GB00932	strain=GB00932
GCF_000288555.1	Streptococcus agalactiae GB00933	strain=GB00933
GCF_000288575.1	Streptococcus agalactiae GB00947	strain=GB00947
GCF_000288595.1	Streptococcus agalactiae GB00955	strain=GB00955
GCF_000288615.1	Streptococcus agalactiae GB00959	strain=GB00959
GCF_000288635.1	Streptococcus agalactiae GB00975	strain=GB00975
GCF_000288655.1	Streptococcus agalactiae GB00984	strain=GB00984
GCF_000288675.1	Streptococcus agalactiae CCUG 19094	strain=CCUG 19094
GCF_000288695.1	Streptococcus agalactiae CCUG 24810	strain=CCUG 24810
GCF_000288715.1	Streptococcus agalactiae CCUG 25532	strain=CCUG 25532
GCF_000288735.1	Streptococcus agalactiae CCUG 37430	strain=CCUG 37430
GCF_000288755.1	Streptococcus agalactiae CCUG 37737	strain=CCUG 37737
GCF_000288775.1	Streptococcus agalactiae CCUG 37738	strain=CCUG 37738
GCF_000288795.1	Streptococcus agalactiae CCUG 37741	strain=CCUG 37741
GCF_000288815.1	Streptococcus agalactiae CCUG 37742	strain=CCUG 37742
GCF_000288855.1	Streptococcus agalactiae CCUG 39096 A	strain=CCUG 39096 A
GCF_000288875.1	Streptococcus agalactiae CCUG 44077	strain=CCUG 44077
GCF_000288895.1	Streptococcus agalactiae CCUG 49087	strain=CCUG 49087
GCF_000288915.1	Streptococcus agalactiae LMG 15085	strain=LMG 15085
GCF_000288935.1	Streptococcus agalactiae LMG 15091	strain=LMG 15091
GCF_000288955.1	Streptococcus agalactiae LMG 15092	strain=LMG 15092
GCF_000288975.1	Streptococcus agalactiae LMG 15093	strain=LMG 15093
GCF_000288995.1	Streptococcus agalactiae LMG 15094	strain=LMG 15094
GCF_000289015.1	Streptococcus agalactiae LMG 15095	strain=LMG 15095
GCF_000289035.1	Streptococcus agalactiae BSU450	strain=BSU450
GCF_000289055.1	Streptococcus agalactiae BSU442	strain=BSU442
GCF_000289075.1	Streptococcus agalactiae BSU178	strain=BSU178
GCF_000289095.1	Streptococcus agalactiae BSU167	strain=BSU167
GCF_000289155.1	Streptococcus agalactiae STIR-CD-21	strain=STIR-CD-21
GCF_000289175.1	Streptococcus agalactiae STIR-CD-22	strain=STIR-CD-22
GCF_000289195.1	Streptococcus agalactiae STIR-CD-23	strain=STIR-CD-23
GCF_000289215.1	Streptococcus agalactiae STIR-CD-24	strain=STIR-CD-24
GCF_000289235.1	Streptococcus agalactiae STIR-CD-27	strain=STIR-CD-27
GCF_000289255.1	Streptococcus agalactiae STIR-CD-28	strain=STIR-CD-28
GCF_000289275.1	Streptococcus agalactiae LMG 14608	strain=LMG 14608
GCF_000289315.1	Streptococcus agalactiae MRI Z1-012	strain=MRI Z1-012
GCF_000289335.1	Streptococcus agalactiae MRI Z1-024	strain=MRI Z1-024
GCF_000289355.1	Streptococcus agalactiae MRI Z1-038	strain=MRI Z1-038
GCF_000289375.1	Streptococcus agalactiae MRI Z1-213	strain=MRI Z1-213
GCF_000289395.1	Streptococcus agalactiae MRI Z1-214	strain=MRI Z1-214
GCF_000289415.1	Streptococcus agalactiae MRI Z1-216	strain=MRI Z1-216
GCF_000289435.1	Streptococcus agalactiae str. Gottschalk 1005B	strain=Gottschalk 1005B
GCF_000289455.1	Streptococcus agalactiae str. Gottschalk 992B	strain=Gottschalk 992B
GCF_000289475.1	Streptococcus agalactiae GB00002	strain=GB00002
GCF_000289495.1	Streptococcus agalactiae GB00097	strain=GB00097
GCF_000289515.1	Streptococcus agalactiae GB00202	strain=GB00202
GCF_000289535.1	Streptococcus agalactiae GB00206	strain=GB00206
GCF_000289555.1	Streptococcus agalactiae GB00219	strain=GB00219
GCF_000289575.1	Streptococcus agalactiae GB00300	strain=GB00300
GCF_000289595.1	Streptococcus agalactiae GB00867	strain=GB00867
GCF_000289615.1	Streptococcus agalactiae GB00874	strain=GB00874
GCF_000289635.1	Streptococcus agalactiae GB00884	strain=GB00884
GCF_000289655.1	Streptococcus agalactiae GB00887	strain=GB00887
GCF_000289675.1	Streptococcus agalactiae GB00888	strain=GB00888
GCF_000289695.1	Streptococcus agalactiae GB00899	strain=GB00899
GCF_000289715.1	Streptococcus agalactiae GB00986	strain=GB00986
GCF_000289735.1	Streptococcus agalactiae GB00992	strain=GB00992
GCF_000289755.1	Streptococcus agalactiae FSL C1-494	strain=FSL C1-494
GCF_000289775.1	Streptococcus agalactiae FSL S3-277	strain=FSL S3-277
GCF_000289795.1	Streptococcus agalactiae FSL S3-501	strain=FSL S3-501
GCF_000289815.1	Streptococcus agalactiae FSL S3-603	strain=FSL S3-603
GCF_000289835.1	Streptococcus agalactiae FSL S3-170	strain=FSL S3-170
GCF_000289855.1	Streptococcus agalactiae FSL S3-337	strain=FSL S3-337
GCF_000289875.1	Streptococcus agalactiae FSL F2-343	strain=FSL F2-343
GCF_000289895.1	Streptococcus agalactiae BSU247	strain=BSU247
GCF_000289915.1	Streptococcus agalactiae FSL S3-003	strain=FSL S3-003
GCF_000289935.1	Streptococcus agalactiae BSU188	strain=BSU188
GCF_000289955.1	Streptococcus agalactiae BSU96	strain=BSU96
GCF_000289975.1	Streptococcus agalactiae BSU165	strain=BSU165
GCF_000289995.1	Streptococcus agalactiae BSU92	strain=BSU92
GCF_000290015.1	Streptococcus agalactiae BSU108	strain=BSU108
GCF_000290035.1	Streptococcus agalactiae GB00084	strain=GB00084
GCF_000290055.1	Streptococcus agalactiae GB00092	strain=GB00092
GCF_000290075.1	Streptococcus agalactiae GB00111	strain=GB00111
GCF_000290095.1	Streptococcus agalactiae GB00115	strain=GB00115
GCF_000290115.1	Streptococcus agalactiae GB00174	strain=GB00174
GCF_000290135.1	Streptococcus agalactiae GB00190	strain=GB00190
GCF_000290155.1	Streptococcus agalactiae GB00535	strain=GB00535
GCF_000290175.1	Streptococcus agalactiae GB00543	strain=GB00543
GCF_000290195.1	Streptococcus agalactiae GB00548	strain=GB00548
GCF_000290215.1	Streptococcus agalactiae GB00891	strain=GB00891
GCF_000290235.1	Streptococcus agalactiae GB00555	strain=GB00555
GCF_000290255.1	Streptococcus agalactiae GB00557	strain=GB00557
GCF_000290275.1	Streptococcus agalactiae GB00561	strain=GB00561
GCF_000290295.1	Streptococcus agalactiae GB00588	strain=GB00588
GCF_000290315.1	Streptococcus agalactiae GB00601	strain=GB00601
GCF_000290335.1	Streptococcus agalactiae GB00614	strain=GB00614
GCF_000290355.1	Streptococcus agalactiae GB00640	strain=GB00640
GCF_000290375.1	Streptococcus agalactiae GB00651	strain=GB00651
GCF_000290395.1	Streptococcus agalactiae GB00654	strain=GB00654
GCF_000290415.1	Streptococcus agalactiae GB00653	strain=GB00653
GCF_000290435.1	Streptococcus agalactiae GB00663	strain=GB00663
GCF_000290455.1	Streptococcus agalactiae GB00864	strain=GB00864
GCF_000290475.1	Streptococcus agalactiae GB00679	strain=GB00679
GCF_000290495.1	Streptococcus agalactiae GB00865	strain=GB00865
GCF_000290515.1	Streptococcus agalactiae GB00893	strain=GB00893
GCF_000290535.1	Streptococcus agalactiae GB00897	strain=GB00897
GCF_000291585.1	Streptococcus agalactiae GB00112	strain=GB00112
GCF_000299135.1	Streptococcus agalactiae GD201008-001	strain=GD201008-001
GCF_000310265.1	Streptococcus agalactiae LDS 623	strain=LDS 623
GCF_000310285.1	Streptococcus agalactiae FSL C1-487	strain=FSL C1-487
GCF_000310305.1	Streptococcus agalactiae STIR-CD-14	strain=STIR-CD-14
GCF_000310325.1	Streptococcus agalactiae STIR-CD-26	strain=STIR-CD-26
GCF_000310345.1	Streptococcus agalactiae MRI Z1-049	strain=MRI Z1-049
GCF_000310365.1	Streptococcus agalactiae FSL S3-586	strain=FSL S3-586
GCF_000310385.1	Streptococcus agalactiae MRI Z1-219	strain=MRI Z1-219
GCF_000310405.1	Streptococcus agalactiae str. Gottschalk 1002A	strain=Gottschalk 1002A
GCF_000310425.1	Streptococcus agalactiae FSL S3-251	strain=FSL S3-251
GCF_000310445.1	Streptococcus agalactiae FSL S3-102	strain=FSL S3-102
GCF_000310465.1	Streptococcus agalactiae FSL S3-005	strain=FSL S3-005
GCF_000310485.1	Streptococcus agalactiae CCUG 29782	strain=CCUG 29782
GCF_000310505.1	Streptococcus agalactiae CCUG 44074	strain=CCUG 44074
GCF_000310525.1	Streptococcus agalactiae CCUG 44110	strain=CCUG 44110
GCF_000310545.1	Streptococcus agalactiae LMG 15090	strain=LMG 15090
GCF_000310565.1	Streptococcus agalactiae FSL S3-026	strain=FSL S3-026
GCF_000310585.1	Streptococcus agalactiae CCUG 28551	strain=CCUG 28551
GCF_000310605.1	Streptococcus agalactiae CCUG 37736	strain=CCUG 37736
GCF_000310625.1	Streptococcus agalactiae BSU174	strain=BSU174
GCF_000310645.1	Streptococcus agalactiae MRI Z1-198	strain=MRI Z1-198
GCF_000310665.1	Streptococcus agalactiae MRI Z1-199	strain=MRI Z1-199
GCF_000310685.1	Streptococcus agalactiae MRI Z1-022	strain=MRI Z1-022
GCF_000310705.1	Streptococcus agalactiae MRI Z1-035	strain=MRI Z1-035
GCF_000310725.1	Streptococcus agalactiae FSL S3-090	strain=FSL S3-090
GCF_000310745.1	Streptococcus agalactiae FSL S3-014	strain=FSL S3-014
GCF_000310765.1	Streptococcus agalactiae CCUG 47293	strain=CCUG 47293
GCF_000310785.1	Streptococcus agalactiae CCUG 49100	strain=CCUG 49100
GCF_000310805.1	Streptococcus agalactiae LMG 15081	strain=LMG 15081
GCF_000310825.1	Streptococcus agalactiae LMG 15083	strain=LMG 15083
GCF_000310845.1	Streptococcus agalactiae LMG 15084	strain=LMG 15084
GCF_000310865.1	Streptococcus agalactiae BSU252	strain=BSU252
GCF_000310885.1	Streptococcus agalactiae BSU447	strain=BSU447
GCF_000310905.1	Streptococcus agalactiae str. Gottschalk 2864	strain=Gottschalk 2864
GCF_000310925.1	Streptococcus agalactiae MRI Z1-048	strain=MRI Z1-048
GCF_000310945.1	Streptococcus agalactiae MRI Z1-025	strain=MRI Z1-025
GCF_000310965.1	Streptococcus agalactiae str. Gottschalk 998A	strain=Gottschalk 998A
GCF_000310985.1	Streptococcus agalactiae str. Gottschalk 999B	strain=Gottschalk 999B
GCF_000311005.1	Streptococcus agalactiae CCUG 37740	strain=CCUG 37740
GCF_000311025.1	Streptococcus agalactiae STIR-CD-25	strain=STIR-CD-25
GCF_000311045.1	Streptococcus agalactiae MRI Z1-209	strain=MRI Z1-209
GCF_000311065.1	Streptococcus agalactiae str. Gottschalk 19247	strain=Gottschalk 19247
GCF_000311085.1	Streptococcus agalactiae str. Gottschalk 13227	strain=Gottschalk 13227
GCF_000311105.1	Streptococcus agalactiae FSL S3-105	strain=FSL S3-105
GCF_000311125.1	Streptococcus agalactiae FSL S3-442	strain=FSL S3-442
GCF_000311145.1	Streptococcus agalactiae FSL S3-268	strain=FSL S3-268
GCF_000311165.1	Streptococcus agalactiae CCUG 91	strain=CCUG 91
GCF_000311185.1	Streptococcus agalactiae CCUG 17336	strain=CCUG 17336
GCF_000311205.1	Streptococcus agalactiae CCUG 44050	strain=CCUG 44050
GCF_000311225.1	Streptococcus agalactiae CCUG 44104	strain=CCUG 44104
GCF_000311245.1	Streptococcus agalactiae CCUG 44186	strain=CCUG 44186
GCF_000311265.1	Streptococcus agalactiae LMG 15089	strain=LMG 15089
GCF_000311305.1	Streptococcus agalactiae MRI Z1-215	strain=MRI Z1-215
GCF_000311325.1	Streptococcus agalactiae MRI Z1-217	strain=MRI Z1-217
GCF_000311345.1	Streptococcus agalactiae LDS 610	strain=LDS 610
GCF_000311365.1	Streptococcus agalactiae BSU260	strain=BSU260
GCF_000311385.1	Streptococcus agalactiae BSU451	strain=BSU451
GCF_000311405.1	Streptococcus agalactiae BSU133	strain=BSU133
GCF_000311425.1	Streptococcus agalactiae MRI Z1-023	strain=MRI Z1-023
GCF_000311445.1	Streptococcus agalactiae str. Gottschalk 31825	strain=Gottschalk 31825
GCF_000311465.1	Streptococcus agalactiae FSL S3-023	strain=FSL S3-023
GCF_000311485.1	Streptococcus agalactiae FSL S3-137	strain=FSL S3-137
GCF_000311505.1	Streptococcus agalactiae FSL S3-001	strain=FSL S3-001
GCF_000311525.1	Streptococcus agalactiae CCUG 29376	strain=CCUG 29376
GCF_000311545.1	Streptococcus agalactiae CCUG 30636	strain=CCUG 30636
GCF_000311565.1	Streptococcus agalactiae CCUG 37739	strain=CCUG 37739
GCF_000311585.1	Streptococcus agalactiae CCUG 44140	strain=CCUG 44140
GCF_000311605.1	Streptococcus agalactiae CCUG 45061	strain=CCUG 45061
GCF_000311625.1	Streptococcus agalactiae CCUG 49072	strain=CCUG 49072
GCF_000311645.1	Streptococcus agalactiae CCUG 49086	strain=CCUG 49086
GCF_000311665.1	Streptococcus agalactiae BSU454	strain=BSU454
GCF_000311685.1	Streptococcus agalactiae BSU248	strain=BSU248
GCF_000311705.1	Streptococcus agalactiae BSU253	strain=BSU253
GCF_000322485.1	Streptococcus agalactiae GB00919	strain=GB00919
GCF_000322505.1	Streptococcus agalactiae GB00999	strain=GB00999
GCF_000322525.1	Streptococcus agalactiae MRI Z1-200	strain=MRI Z1-200
GCF_000322545.1	Streptococcus agalactiae MRI Z1-201	strain=MRI Z1-201
GCF_000322565.1	Streptococcus agalactiae FSL S3-034	strain=FSL S3-034
GCF_000322585.1	Streptococcus agalactiae FSL S3-027	strain=FSL S3-027
GCF_000322605.1	Streptococcus agalactiae FSL S3-568	strain=FSL S3-568
GCF_000322625.1	Streptococcus agalactiae FSL F2-338	strain=FSL F2-338
GCF_000322645.1	Streptococcus agalactiae GB00954	strain=GB00954
GCF_000322665.1	Streptococcus agalactiae GB00965	strain=GB00965
GCF_000322685.1	Streptococcus agalactiae GB01004	strain=GB01004
GCF_000322705.1	Streptococcus agalactiae MRI Z1-203	strain=MRI Z1-203
GCF_000322725.1	Streptococcus agalactiae MRI Z1-206	strain=MRI Z1-206
GCF_000322745.1	Streptococcus agalactiae FSL S3-062	strain=FSL S3-062
GCF_000322805.1	Streptococcus agalactiae FSL S3-077	strain=FSL S3-077
GCF_000322825.1	Streptococcus agalactiae FSL S3-654	strain=FSL S3-654
GCF_000322845.1	Streptococcus agalactiae MRI Z1-218	strain=MRI Z1-218
GCF_000322865.1	Streptococcus agalactiae GB00900	strain=GB00900
GCF_000322885.1	Streptococcus agalactiae GB00940	strain=GB00940
GCF_000322905.1	Streptococcus agalactiae GB00951	strain=GB00951
GCF_000322925.1	Streptococcus agalactiae GB00957	strain=GB00957
GCF_000322945.1	Streptococcus agalactiae GB00963	strain=GB00963
GCF_000322965.1	Streptococcus agalactiae GB01003	strain=GB01003
GCF_000322985.1	Streptococcus agalactiae MRI Z1-202	strain=MRI Z1-202
GCF_000323005.1	Streptococcus agalactiae MRI Z1-204	strain=MRI Z1-204
GCF_000323025.1	Streptococcus agalactiae MRI Z1-205	strain=MRI Z1-205
GCF_000323045.1	Streptococcus agalactiae STIR-CD-01	strain=STIR-CD-01
GCF_000323065.2	Streptococcus agalactiae LMG 14747	strain=LMG 14747
GCF_000323085.1	Streptococcus agalactiae CCUG 34230	strain=CCUG 34230
GCF_000323105.1	Streptococcus agalactiae FSL S3-222	strain=FSL S3-222
GCF_000323125.1	Streptococcus agalactiae FSL S3-229	strain=FSL S3-229
GCF_000323145.1	Streptococcus agalactiae FSL S3-043	strain=FSL S3-043
GCF_000323165.1	Streptococcus agalactiae FSL S3-128	strain=FSL S3-128
GCF_000347415.1	Streptococcus agalactiae SS1014	strain=SS1014
GCF_000347435.1	Streptococcus agalactiae CF01173	strain=CF01173
GCF_000372605.1	Streptococcus agalactiae PR06	strain=PR06
GCF_000419055.2	Streptococcus agalactiae MC629	strain=MC629
GCF_000419075.2	Streptococcus agalactiae MC628	strain=MC628
GCF_000419095.2	Streptococcus agalactiae MC627	strain=MC627
GCF_000419115.2	Streptococcus agalactiae MC626	strain=MC626
GCF_000419135.2	Streptococcus agalactiae MC625	strain=MC625
GCF_000419155.2	Streptococcus agalactiae MC624	strain=MC624
GCF_000419175.2	Streptococcus agalactiae MC623	strain=MC623
GCF_000419195.2	Streptococcus agalactiae MC621	strain=MC621
GCF_000419215.1	Streptococcus agalactiae GBS12	strain=GBS12
GCF_000419235.1	Streptococcus agalactiae GBS11	strain=GBS11
GCF_000419255.1	Streptococcus agalactiae GBS10	strain=GBS10
GCF_000427035.1	Streptococcus agalactiae 09mas018883	strain=09mas018883
GCF_000427075.1	Streptococcus agalactiae ILRI005	strain=ILRI005
GCF_000454745.1	Streptococcus agalactiae SGBS020	strain=SGBS020
GCF_000454765.1	Streptococcus agalactiae SGBS005	strain=SGBS005
GCF_000454785.1	Streptococcus agalactiae SGBS004	strain=SGBS004
GCF_000454805.1	Streptococcus agalactiae SGBS003	strain=SGBS003
GCF_000454825.1	Streptococcus agalactiae SGBS002	strain=SGBS002
GCF_000454845.1	Streptococcus agalactiae SGBS006	strain=SGBS006
GCF_000454865.1	Streptococcus agalactiae SGBS001	strain=SGBS001
GCF_000454885.1	Streptococcus agalactiae SGBS014	strain=SGBS014
GCF_000454905.1	Streptococcus agalactiae SGBS015	strain=SGBS015
GCF_000454925.1	Streptococcus agalactiae SGBS016	strain=SGBS016
GCF_000454945.1	Streptococcus agalactiae SGBS021	strain=SGBS021
GCF_000454965.1	Streptococcus agalactiae SGBS022	strain=SGBS022
GCF_000454985.1	Streptococcus agalactiae SGBS026	strain=SGBS026
GCF_000455005.1	Streptococcus agalactiae SGBS025	strain=SGBS025
GCF_000455025.1	Streptococcus agalactiae SGBS030	strain=SGBS030
GCF_000455045.1	Streptococcus agalactiae SGBS007	strain=SGBS007
GCF_000455065.1	Streptococcus agalactiae SGBS010	strain=SGBS010
GCF_000455085.1	Streptococcus agalactiae SGBS027	strain=SGBS027
GCF_000455105.1	Streptococcus agalactiae SGBS029	strain=SGBS029
GCF_000510405.1	Streptococcus agalactiae BV3L5	strain=BV3L5
GCF_000689235.1	Streptococcus agalactiae COH1	strain=COH1
GCF_000714695.1	Streptococcus agalactiae	strain=ENC06
GCF_000715295.1	Streptococcus agalactiae	strain=FNA07
GCF_000715315.1	Streptococcus agalactiae	strain=FPrA02
GCF_000730215.1	Streptococcus agalactiae	strain=NGBS061
GCF_000730255.1	Streptococcus agalactiae	strain=NGBS572
GCF_000736485.1	Streptococcus agalactiae	strain=NGS-ED-1000
GCF_000782855.1	Streptococcus agalactiae CNCTC 10/84	strain=CNCTC 10/84
GCF_000825945.1	Streptococcus agalactiae	strain=Bangui-IP-6
GCF_000825965.1	Streptococcus agalactiae	strain=Bangui-IP-59
GCF_000825985.1	Streptococcus agalactiae	strain=Bangui-IP-105
GCF_000826005.1	Streptococcus agalactiae	strain=CCH210145919
GCF_000826025.1	Streptococcus agalactiae	strain=Madagascar-IP-47
GCF_000831105.1	Streptococcus agalactiae	strain=GBS6
GCF_000831125.1	Streptococcus agalactiae	strain=GBS2-NM
GCF_000831145.1	Streptococcus agalactiae	strain=GBS1-NY
GCF_001010325.1	Streptococcus agalactiae	strain=DK-PW-162
GCF_001010335.1	Streptococcus agalactiae	strain=DK-PW-097
GCF_001010345.1	Streptococcus agalactiae	strain=ES-NI-001
GCF_001015415.1	Streptococcus agalactiae	strain=GB-PW-087
GCF_001015425.1	Streptococcus agalactiae	strain=GB-PW-094
GCF_001015435.1	Streptococcus agalactiae	strain=GB-PW-097
GCF_001015445.1	Streptococcus agalactiae	strain=GB-PW-088
GCF_001015495.1	Streptococcus agalactiae	strain=GB-PW-106
GCF_001015505.1	Streptococcus agalactiae	strain=GB-PW-091
GCF_001015525.1	Streptococcus agalactiae	strain=GB-PW-110
GCF_001015555.1	Streptococcus agalactiae	strain=IT-NI-023
GCF_001015575.1	Streptococcus agalactiae	strain=IT-NI-001
GCF_001015595.1	Streptococcus agalactiae	strain=IT-NI-025
GCF_001015605.1	Streptococcus agalactiae	strain=IT-PW-0057
GCF_001015615.1	Streptococcus agalactiae	strain=IT-PW-0059
GCF_001015655.1	Streptococcus agalactiae	strain=IT-PW-0063
GCF_001015675.1	Streptococcus agalactiae	strain=IT-PW-0070
GCF_001015685.1	Streptococcus agalactiae	strain=IT-PW-0085
GCF_001015695.1	Streptococcus agalactiae	strain=IT-PW-055
GCF_001015735.1	Streptococcus agalactiae	strain=IT-PW-0094
GCF_001015755.1	Streptococcus agalactiae	strain=294206
GCF_001015765.1	Streptococcus agalactiae	strain=B848
GCF_001015775.1	Streptococcus agalactiae	strain=090R_799
GCF_001015815.1	Streptococcus agalactiae	strain=290183
GCF_001015835.1	Streptococcus agalactiae	strain=299693
GCF_001015845.1	Streptococcus agalactiae	strain=309185
GCF_001015875.1	Streptococcus agalactiae	strain=312754
GCF_001015895.1	Streptococcus agalactiae	strain=325662
GCF_001015915.1	Streptococcus agalactiae	strain=SH0986
GCF_001015925.1	Streptococcus agalactiae	strain=343959
GCF_001015955.1	Streptococcus agalactiae	strain=SH0668
GCF_001015965.1	Streptococcus agalactiae	strain=383728
GCF_001015995.1	Streptococcus agalactiae	strain=384541
GCF_001016005.1	Streptococcus agalactiae	strain=404288
GCF_001016035.1	Streptococcus agalactiae	strain=418136
GCF_001016045.1	Streptococcus agalactiae	strain=426748
GCF_001016065.1	Streptococcus agalactiae	strain=AH20834
GCF_001016095.1	Streptococcus agalactiae	strain=408523
GCF_001016115.1	Streptococcus agalactiae	strain=418849
GCF_001016135.1	Streptococcus agalactiae	strain=446329
GCF_001016175.1	Streptococcus agalactiae	strain=SH0396
GCF_001016195.1	Streptococcus agalactiae	strain=SH0655
GCF_001016205.1	Streptococcus agalactiae	strain=SH0519
GCF_001016215.1	Streptococcus agalactiae	strain=SH0702
GCF_001016255.1	Streptococcus agalactiae	strain=SH1287
GCF_001016265.1	Streptococcus agalactiae	strain=SH1370
GCF_001016285.1	Streptococcus agalactiae	strain=SH3115
GCF_001016295.1	Streptococcus agalactiae	strain=SH3683
GCF_001016335.1	Streptococcus agalactiae	strain=379415
GCF_001016355.1	Streptococcus agalactiae	strain=SH0248
GCF_001016375.1	Streptococcus agalactiae	strain=ML41151
GCF_001016385.1	Streptococcus agalactiae	strain=SH0334
GCF_001016415.1	Streptococcus agalactiae	strain=SH2898
GCF_001016435.1	Streptococcus agalactiae	strain=SH2515
GCF_001016445.1	Streptococcus agalactiae	strain=SH3601
GCF_001016465.1	Streptococcus agalactiae	strain=GB-PW-081
GCF_001016495.1	Streptococcus agalactiae	strain=GB-PW-035
GCF_001016515.1	Streptococcus agalactiae	strain=GB-PW-013
GCF_001016525.1	Streptococcus agalactiae	strain=GB-PW-021
GCF_001016545.1	Streptococcus agalactiae	strain=ES-NI-003
GCF_001016575.1	Streptococcus agalactiae	strain=ES-PW-008
GCF_001016595.1	Streptococcus agalactiae	strain=ES-PW-004
GCF_001016615.1	Streptococcus agalactiae	strain=ES-PW-033
GCF_001016625.1	Streptococcus agalactiae	strain=ES-PW-063
GCF_001016655.1	Streptococcus agalactiae	strain=ES-PW-034
GCF_001016675.1	Streptococcus agalactiae	strain=ES-PW-043
GCF_001016695.1	Streptococcus agalactiae	strain=ES-NI-010
GCF_001016715.1	Streptococcus agalactiae	strain=ES-PW-085
GCF_001016725.1	Streptococcus agalactiae	strain=ES-PW-068
GCF_001016755.1	Streptococcus agalactiae	strain=ES-PW-118
GCF_001016775.1	Streptococcus agalactiae	strain=ES-PW-087
GCF_001016795.1	Streptococcus agalactiae	strain=ES-PW-088
GCF_001016815.1	Streptococcus agalactiae	strain=ES-PW-153
GCF_001016835.1	Streptococcus agalactiae	strain=ES-PW-121
GCF_001016855.1	Streptococcus agalactiae	strain=ES-PW-124
GCF_001016875.1	Streptococcus agalactiae	strain=ES-PW-156
GCF_001016895.1	Streptococcus agalactiae	strain=ES-PW-160
GCF_001016915.1	Streptococcus agalactiae	strain=ES-PW-195
GCF_001016935.1	Streptococcus agalactiae	strain=ES-PW-174
GCF_001016955.1	Streptococcus agalactiae	strain=ES-PW-181
GCF_001016965.1	Streptococcus agalactiae	strain=GB-PW-049
GCF_001016995.1	Streptococcus agalactiae	strain=GB-PW-041
GCF_001017015.1	Streptococcus agalactiae	strain=GB-PW-075
GCF_001017035.1	Streptococcus agalactiae	strain=GB-PW-051
GCF_001017045.1	Streptococcus agalactiae	strain=GB-PW-067
GCF_001017075.1	Streptococcus agalactiae	strain=SH0657
GCF_001017085.1	Streptococcus agalactiae	strain=SH0660
GCF_001017115.1	Streptococcus agalactiae	strain=ES-PW-080
GCF_001017835.1	Streptococcus agalactiae	strain=DK-PW-089
GCF_001017845.1	Streptococcus agalactiae	strain=DK-PW-070
GCF_001017855.1	Streptococcus agalactiae	strain=DK-PW-066
GCF_001017925.1	Streptococcus agalactiae	strain=DK-B-USS-032
GCF_001017935.1	Streptococcus agalactiae	strain=DK-B-USS-055
GCF_001017975.1	Streptococcus agalactiae	strain=DK-B-USS-147
GCF_001017995.1	Streptococcus agalactiae	strain=DK-B-USS-155
GCF_001018005.1	Streptococcus agalactiae	strain=DK-B-USS-196
GCF_001018015.1	Streptococcus agalactiae	strain=DK-B-USS-204
GCF_001018055.1	Streptococcus agalactiae	strain=DK-B-USS-215
GCF_001018065.1	Streptococcus agalactiae	strain=BG-PW-031
GCF_001018085.1	Streptococcus agalactiae	strain=BG-PW-056
GCF_001018095.1	Streptococcus agalactiae	strain=BG-PW-074
GCF_001018135.1	Streptococcus agalactiae	strain=CZ-PW-143
GCF_001018155.1	Streptococcus agalactiae	strain=DE-NI-024
GCF_001018165.1	Streptococcus agalactiae	strain=DE-PW-406
GCF_001018175.1	Streptococcus agalactiae	strain=DE-NI-035
GCF_001018215.1	Streptococcus agalactiae	strain=DE-PW-435
GCF_001018225.1	Streptococcus agalactiae	strain=DE-PW-436
GCF_001018245.1	Streptococcus agalactiae	strain=DK-PW-024
GCF_001018255.1	Streptococcus agalactiae	strain=DK-PW-014
GCF_001018295.1	Streptococcus agalactiae	strain=DK-PW-060
GCF_001018315.1	Streptococcus agalactiae	strain=BE-PW-095
GCF_001018325.1	Streptococcus agalactiae	strain=BE-PW-078
GCF_001018335.1	Streptococcus agalactiae	strain=BE-PW-096
GCF_001018375.1	Streptococcus agalactiae	strain=BE-PW-101
GCF_001018395.1	Streptococcus agalactiae	strain=BE-PW-108
GCF_001018405.1	Streptococcus agalactiae	strain=BE-PW-110
GCF_001018415.1	Streptococcus agalactiae	strain=BE-PW-119
GCF_001018455.1	Streptococcus agalactiae	strain=BE-PW-123
GCF_001018475.1	Streptococcus agalactiae	strain=BE-PW-130
GCF_001018485.1	Streptococcus agalactiae	strain=IMMI_409
GCF_001018495.1	Streptococcus agalactiae	strain=DK-B-USS-225
GCF_001018535.1	Streptococcus agalactiae	strain=USS-107
GCF_001018555.1	Streptococcus agalactiae	strain=BE-PW-051
GCF_001018565.1	Streptococcus agalactiae	strain=BE-PW-080
GCF_001018575.1	Streptococcus agalactiae	strain=DK-B-USS-146
GCF_001018615.1	Streptococcus agalactiae	strain=DK-B-USS-084
GCF_001026925.1	Streptococcus agalactiae	strain=SS1
GCF_001070935.1	Streptococcus agalactiae	strain=357_SAGA
GCF_001072615.1	Streptococcus agalactiae	strain=369_SAGA
GCF_001072815.1	Streptococcus agalactiae	strain=408_SAGA
GCF_001074175.1	Streptococcus agalactiae	strain=745_SAGA
GCF_001074215.1	Streptococcus agalactiae	strain=750_SAGA
GCF_001074255.1	Streptococcus agalactiae	strain=759_SAGA
GCF_001074285.1	Streptococcus agalactiae	strain=765_SAGA
GCF_001074585.1	Streptococcus agalactiae	strain=846_SAGA
GCF_001076065.1	Streptococcus agalactiae	strain=986_SAGA
GCF_001086185.1	Streptococcus agalactiae	strain=RBH02
GCF_001087245.1	Streptococcus agalactiae	strain=DE-NI-0017
GCF_001088005.1	Streptococcus agalactiae	strain=CZ-NI-003
GCF_001088105.1	Streptococcus agalactiae	strain=CZ-NI-005
GCF_001089905.1	Streptococcus agalactiae	strain=DE-NI-007
GCF_001091485.1	Streptococcus agalactiae	strain=DK-NI-022
GCF_001093745.1	Streptococcus agalactiae	strain=DK-NI-009
GCF_001097365.1	Streptococcus agalactiae	strain=CZ-NI-002
GCF_001098005.1	Streptococcus agalactiae	strain=BG-NI-010
GCF_001098165.1	Streptococcus agalactiae	strain=DK-NI-003
GCF_001099185.1	Streptococcus agalactiae	strain=CZ-NI-001
GCF_001100165.1	Streptococcus agalactiae	strain=DK-NI-016
GCF_001101765.1	Streptococcus agalactiae	strain=DE-NI-003
GCF_001102725.1	Streptococcus agalactiae	strain=CZ-NI-004
GCF_001102825.1	Streptococcus agalactiae	strain=BG-NI-005
GCF_001103585.1	Streptococcus agalactiae	strain=BG-NI-001
GCF_001103625.1	Streptococcus agalactiae	strain=IT-NI-034
GCF_001104145.1	Streptococcus agalactiae	strain=DE-NI-022
GCF_001104505.1	Streptococcus agalactiae	strain=B96P
GCF_001106525.1	Streptococcus agalactiae	strain=IT-NI-009
GCF_001108625.1	Streptococcus agalactiae	strain=IT-NI-0031
GCF_001108745.1	Streptococcus agalactiae	strain=DK-NI-021
GCF_001109505.1	Streptococcus agalactiae	strain=RBH09
GCF_001109825.1	Streptococcus agalactiae	strain=B81VD
GCF_001110105.1	Streptococcus agalactiae	strain=RBH07
GCF_001110405.1	Streptococcus agalactiae	strain=DE-NI-001
GCF_001111745.1	Streptococcus agalactiae	strain=B81VS
GCF_001114925.1	Streptococcus agalactiae	strain=BE-NI-007
GCF_001115485.1	Streptococcus agalactiae	strain=DE-NI-040
GCF_001115545.1	Streptococcus agalactiae	strain=RBH12
GCF_001116525.1	Streptococcus agalactiae	strain=DK-NI-007
GCF_001118625.1	Streptococcus agalactiae	strain=BE-NI-008
GCF_001119085.1	Streptococcus agalactiae	strain=DK-NI-002
GCF_001119265.1	Streptococcus agalactiae	strain=DE-NI-004
GCF_001123205.1	Streptococcus agalactiae	strain=BG-NI-002
GCF_001123605.1	Streptococcus agalactiae	strain=DK-NI-019
GCF_001123965.1	Streptococcus agalactiae	strain=BG-NI-012
GCF_001124065.1	Streptococcus agalactiae	strain=B50VD
GCF_001124925.1	Streptococcus agalactiae	strain=DE-NI-010
GCF_001127125.1	Streptococcus agalactiae	strain=B68VD
GCF_001127665.1	Streptococcus agalactiae	strain=CZ-NI-009
GCF_001130545.1	Streptococcus agalactiae	strain=BG-NI-009
GCF_001133525.1	Streptococcus agalactiae	strain=IT-NI-032
GCF_001133625.1	Streptococcus agalactiae	strain=BG-NI-003
GCF_001134425.1	Streptococcus agalactiae	strain=BG-NI-006
GCF_001134625.1	Streptococcus agalactiae	strain=DE-NI-037
GCF_001135525.1	Streptococcus agalactiae	strain=BE-NI-001
GCF_001138645.1	Streptococcus agalactiae	strain=DE-NI-036
GCF_001140025.1	Streptococcus agalactiae	strain=DE-NI-006
GCF_001140565.1	Streptococcus agalactiae	strain=CZ-NI-008
GCF_001142125.1	Streptococcus agalactiae	strain=IT-NI-003
GCF_001142165.1	Streptococcus agalactiae	strain=DE-NI-042
GCF_001145265.1	Streptococcus agalactiae	strain=RBH04
GCF_001145805.1	Streptococcus agalactiae	strain=IT-NI-018
GCF_001146325.1	Streptococcus agalactiae	strain=IT-NI-033
GCF_001146845.1	Streptococcus agalactiae	strain=CZ-NI-016
GCF_001147165.1	Streptococcus agalactiae	strain=CZ-NI-010
GCF_001147785.1	Streptococcus agalactiae	strain=B42VD
GCF_001149385.1	Streptococcus agalactiae	strain=RBH11
GCF_001151005.1	Streptococcus agalactiae	strain=RBH08
GCF_001152205.1	Streptococcus agalactiae	strain=DE-NI-041
GCF_001153505.1	Streptococcus agalactiae	strain=DK-NI-004
GCF_001155125.1	Streptococcus agalactiae	strain=DE-NI-0013
GCF_001155785.1	Streptococcus agalactiae	strain=CZ-NI-015
GCF_001155905.1	Streptococcus agalactiae	strain=CZ-NI-006
GCF_001156365.1	Streptococcus agalactiae	strain=DK-NI-014
GCF_001156965.1	Streptococcus agalactiae	strain=B09PS
GCF_001159365.1	Streptococcus agalactiae	strain=DK-NI-011
GCF_001160905.1	Streptococcus agalactiae	strain=IT-NI-036
GCF_001162145.1	Streptococcus agalactiae	strain=DE-NI-033
GCF_001162445.1	Streptococcus agalactiae	strain=DE-NI-032
GCF_001163105.1	Streptococcus agalactiae	strain=DK-NI-001
GCF_001164665.1	Streptococcus agalactiae	strain=CZ-NI-014
GCF_001166505.1	Streptococcus agalactiae	strain=DE-NI-0019
GCF_001166605.1	Streptococcus agalactiae	strain=B15VD
GCF_001171645.1	Streptococcus agalactiae	strain=RBH01
GCF_001173205.1	Streptococcus agalactiae	strain=RBH05
GCF_001174785.1	Streptococcus agalactiae	strain=IT-NI-028
GCF_001190805.1	Streptococcus agalactiae	strain=HN016
GCF_001190825.1	Streptococcus agalactiae	strain=YM001
GCF_001190845.1	Streptococcus agalactiae	strain=GX064
GCF_001190885.1	Streptococcus agalactiae	strain=H002
GCF_001217725.1	Streptococcus agalactiae	strain=GB-NI-002
GCF_001218205.1	Streptococcus agalactiae	strain=GB-NI-006
GCF_001218945.1	Streptococcus agalactiae	strain=GB-NI-010
GCF_001221465.1	Streptococcus agalactiae	strain=GB-NI-015
GCF_001221525.1	Streptococcus agalactiae	strain=GB-NI-011
GCF_001221825.1	Streptococcus agalactiae	strain=GB-NI-007
GCF_001221965.1	Streptococcus agalactiae	strain=GB-NI-003
GCF_001222045.1	Streptococcus agalactiae	strain=GB-NI-004
GCF_001222545.1	Streptococcus agalactiae	strain=GB-NI-005
GCF_001222685.1	Streptococcus agalactiae	strain=GB-NI-014
GCF_001223485.1	Streptococcus agalactiae	strain=GB-NI-009
GCF_001266635.1	Streptococcus agalactiae	strain=GBS85147
GCF_001275545.2	Streptococcus agalactiae	strain=SG-M1
GCF_001348535.1	Streptococcus agalactiae	strain=B41VS
GCF_001348555.1	Streptococcus agalactiae	strain=BG-NI-011
GCF_001348575.1	Streptococcus agalactiae	strain=CZ-NI-007
GCF_001348595.1	Streptococcus agalactiae	strain=DK-NI-010
GCF_001348615.1	Streptococcus agalactiae	strain=B24VD
GCF_001348635.1	Streptococcus agalactiae	strain=BG-NI-004
GCF_001348655.1	Streptococcus agalactiae	strain=B50VS
GCF_001348675.1	Streptococcus agalactiae	strain=DK-NI-015
GCF_001348695.1	Streptococcus agalactiae	strain=DK-NI-013
GCF_001348715.1	Streptococcus agalactiae	strain=B96V
GCF_001348735.1	Streptococcus agalactiae	strain=RBH06
GCF_001348755.1	Streptococcus agalactiae	strain=IT-NI-008
GCF_001348775.1	Streptococcus agalactiae	strain=DK-NI-012
GCF_001348795.1	Streptococcus agalactiae	strain=IT-NI-037
GCF_001348815.1	Streptococcus agalactiae	strain=DE-NI-012
GCF_001348835.1	Streptococcus agalactiae	strain=IT-NI-007
GCF_001348855.1	Streptococcus agalactiae	strain=DK-NI-005
GCF_001348875.1	Streptococcus agalactiae	strain=IT-NI-019
GCF_001348895.1	Streptococcus agalactiae	strain=BE-NI-005
GCF_001348915.1	Streptococcus agalactiae	strain=DE-NI-014
GCF_001348935.1	Streptococcus agalactiae	strain=IT-NI-020
GCF_001348955.1	Streptococcus agalactiae	strain=CZ-NI-013
GCF_001348975.1	Streptococcus agalactiae	strain=BG-NI-007
GCF_001348995.1	Streptococcus agalactiae	strain=IT-NI-016
GCF_001349015.1	Streptococcus agalactiae	strain=DK-NI-008
GCF_001349035.1	Streptococcus agalactiae	strain=B37VS
GCF_001349055.1	Streptococcus agalactiae	strain=RBH03
GCF_001398435.1	Streptococcus agalactiae	strain=Mother1
GCF_001398455.1	Streptococcus agalactiae	strain=Child1
GCF_001398475.1	Streptococcus agalactiae	strain=Mother2
GCF_001398495.1	Streptococcus agalactiae	strain=Child2
GCF_001398515.1	Streptococcus agalactiae	strain=Mother3
GCF_001398535.1	Streptococcus agalactiae	strain=Child3
GCF_001398555.1	Streptococcus agalactiae	strain=Mother4
GCF_001398575.1	Streptococcus agalactiae	strain=Child4
GCF_001398595.1	Streptococcus agalactiae	strain=Mother5-1
GCF_001398615.1	Streptococcus agalactiae	strain=Mother5-2
GCF_001398635.1	Streptococcus agalactiae	strain=Child5
GCF_001398655.1	Streptococcus agalactiae	strain=Mother6
GCF_001398675.1	Streptococcus agalactiae	strain=Child6-1
GCF_001398695.1	Streptococcus agalactiae	strain=Child6-2
GCF_001398715.1	Streptococcus agalactiae	strain=Mother7
GCF_001398735.1	Streptococcus agalactiae	strain=Child7
GCF_001398755.1	Streptococcus agalactiae	strain=Mother8
GCF_001398775.1	Streptococcus agalactiae	strain=Child8-1
GCF_001398795.1	Streptococcus agalactiae	strain=Child8-2
[truncated: 13,354 more rows]

## Sheet: Table S2
Table S2. The number of KO paralogs generated with median of bacterial genus strains
KEGG	Gluconobacter_frateurii_japonicus	Streptococcus	Enterococcus	Lactobacillus	Bacteroides	Citrobacter	Prevotella	Faecalibacterium	Oscillibacter	Barnesiella
ko:K00001	0	1	0	0	0	1	0	0	0	0
ko:K00003	1	1	0	1	0	0	0	1	1	0
ko:K00004	0	0	0	0	0	0	0	0	0	0
ko:K00005	0	1	1	0	0	2	0	0	0	0
ko:K00007	0	0	0	0	0	0	0	0	0	0
ko:K00008	0	0	0	0	0	0	0	0	0	0
ko:K00009	0	0	1	0	0	1	0	0	0	0
ko:K00010	0	0	0	0	0	1	0	0	0	0
ko:K00012	1	1	0	0	2	1	1	0	0	1
ko:K00013	1	0	0	0	1	1	0	1	0	1
ko:K00014	2	1	1	0	1	2	1	1	0	1
ko:K00016	0	1	2	3	0	0	0	0	1	0
ko:K00018	0	0	0	0	1	0	0	1	0	1
ko:K00019	0	0	0	0	0	1	0	0	0	0
ko:K00020	1	0	1	1	0	0	0	0	0	0
ko:K00023	0	0	0	0	0	0	0	0	0	0
ko:K00024	0	0	0	0	2	1	1	0	0	2
ko:K00027	0	0	1	1	0	1	0	1	1	0
ko:K00028	0	0	0	0	0	0	0	0	0	0
ko:K00029	0	0	0	0	1	1	1	0	0	1
ko:K00030	1	0	0	0	0	0	0	0	0	0
ko:K00031	0	0	0	0	1	1	0	1	1	0
ko:K00033	1	1	2	1	1	1	0	0	0	1
ko:K00034	1	0	1	0	0	0	0	0	0	0
ko:K00036	1	1	1	1	1	1	0	0	0	1
ko:K00038	0	0	0	0	0	0	0	0	0	0
ko:K00039	1	0	0	0	0	0	0	0	0	0
ko:K00040	0	0	1	0	0	1	0	1	0	0
ko:K00041	0	0	0	0	1	2	0	1	0	0
ko:K00042	0	0	0	0	0	1	0	0	0	0
ko:K00045	1	0	0	0	0	0	0	0	0	0
ko:K00046	1	1	1	0	1	1	0	2	0	0
ko:K00048	0	0	0	0	1	1	0	1	0	0
ko:K00052	1	1	0	0	1	1	0	1	1	1
ko:K00053	1	1	0	0	1	1	0	1	1	1
ko:K00054	0	1	1	1	0	0	0	0	0	0
ko:K00055	0	0	0	0	0	0	0	0	0	0
ko:K00057	1	1	2	1	1	1	1	1	1	1
ko:K00058	1	0	1	1	1	1	1	1	2	1
ko:K00059	1	2	2	2	1	1	1	1	1	1
ko:K00060	0	0	0	0	0	1	0	0	0	0
ko:K00064	1	0	0	0	0	0	0	0	0	0
ko:K00065	0	0	0	0	0	2	0	0	0	0
ko:K00066	0	0	0	0	0	0	0	0	0	0
ko:K00067	1	1	1	0	2	0	1	1	0	1
ko:K00068	0	0	1	0	0	2	0	0	0	0
ko:K00073	0	0	0	0	0	0	0	0	0	0
ko:K00074	0	0	0	0	0	1	0	1	1	0
ko:K00075	1	1	1	1	1	1	0	1	1	1
ko:K00076	0	0	0	0	0	0	0	0	0	0
ko:K00077	0	0	2	1	1	1	0	1	0	0
ko:K00086	0	0	0	0	0	0	0	0	0	0
ko:K00087	0	0	0	0	0	0	0	0	1	0
ko:K00088	1	1	1	1	1	1	1	1	1	1
ko:K00090	0	0	0	0	0	1	0	0	0	0
ko:K00091	1	0	0	0	0	0	0	0	0	0
ko:K00094	0	0	0	0	0	0	0	0	0	0
ko:K00096	0	0	0	0	0	0	0	0	0	0
ko:K00097	0	0	0	0	1	1	0	0	0	1
ko:K00098	1	0	0	0	0	0	0	0	0	0
ko:K00099	1	0	0	0	1	1	1	1	1	1
ko:K00100	0	0	0	0	0	0	0	0	0	0
ko:K00101	2	0	0	0	0	1	0	0	0	0
ko:K00102	1	0	0	0	0	0	0	0	0	0
ko:K00104	0	0	0	0	0	0	0	0	0	0
ko:K00105	0	1	1	0	0	0	0	0	0	0
ko:K00108	0	0	0	0	0	0	0	0	0	0
ko:K00111	2	0	0	0	0	2	0	0	0	0
ko:K00112	0	0	0	0	0	1	0	0	0	0
ko:K00113	0	0	0	0	0	1	0	0	0	0
ko:K00114	1	0	0	0	0	0	0	0	0	0
ko:K00116	0	0	0	0	0	1	0	0	0	0
ko:K00117	4	0	0	0	0	0	0	0	0	0
ko:K00121	2	0	1	0	0	1	0	0	0	0
ko:K00122	0	0	0	0	0	0	0	0	0	0
ko:K00123	0	0	0	0	0	4	0	0	0	0
ko:K00124	0	0	0	0	0	1	0	0	0	0
ko:K00127	0	0	0	0	0	1	0	0	0	0
ko:K00128	0	0	0	0	0	0	0	0	0	1
ko:K00130	0	0	0	0	0	0	0	0	0	0
ko:K00131	0	1	0	0	0	0	0	0	0	0
ko:K00132	0	0	0	0	0	0	0	0	0	0
ko:K00133	1	1	1	1	1	1	1	1	1	1
ko:K00134	2	1	2	1	1	3	1	1	1	1
ko:K00135	1	0	0	1	0	1	0	0	0	0
ko:K00137	0	0	0	0	0	1	0	0	0	0
ko:K00138	0	0	0	0	0	1	0	0	0	0
ko:K00140	0	0	0	0	0	1	0	0	0	0
ko:K00145	1	0	0	0	1	1	0	1	0	1
ko:K00146	0	0	0	0	0	0	0	0	0	0
ko:K00147	1	1	1	1	1	1	0	1	1	1
ko:K00148	1	0	0	0	0	0	0	0	0	0
ko:K00151	0	0	0	0	0	0	0	0	0	0
ko:K00154	0	0	0	0	0	0	0	0	0	0
ko:K00156	0	0	0	0	1	1	0	0	0	0
ko:K00158	0	1	1	2	0	0	0	0	0	0
ko:K00161	1	1	1	1	0	0	0	0	1	0
ko:K00162	1	1	1	1	0	0	0	0	1	0
ko:K00163	0	0	0	0	0	1	0	0	0	0
ko:K00164	1	0	0	0	0	1	0	0	0	0
ko:K00166	0	0	0	0	0	0	0	0	0	0
ko:K00167	0	0	0	0	0	0	0	0	0	0
ko:K00169	0	0	0	0	0	0	0	0	1	0
ko:K00170	0	0	0	0	0	0	0	0	1	0
ko:K00171	0	0	0	0	0	0	0	0	1	0
ko:K00172	0	0	0	0	0	0	0	0	1	0
ko:K00174	0	0	0	0	2	0	2	0	1	2
ko:K00175	0	0	0	0	2	0	2	0	1	2
ko:K00176	0	0	0	0	1	0	1	0	1	1
ko:K00177	0	0	0	0	1	0	1	0	1	1
ko:K00179	0	0	0	0	1	0	0	0	0	0
ko:K00180	0	0	0	0	1	0	0	0	0	0
ko:K00196	0	0	0	0	0	0	0	0	0	0
ko:K00198	0	0	0	0	0	0	0	0	0	0
ko:K00208	1	0	1	1	1	1	1	0	0	1
ko:K00209	0	0	0	0	0	1	0	0	0	0
ko:K00210	0	0	0	0	1	0	0	0	0	0
ko:K00215	1	1	1	1	1	1	1	1	0	1
ko:K00216	0	0	0	0	0	1	0	0	0	0
ko:K00219	0	0	0	0	0	1	0	0	0	0
ko:K00220	1	0	0	0	0	0	0	0	0	0
ko:K00221	0	0	0	0	0	0	0	0	0	0
ko:K00226	0	1	1	1	1	0	0	0	0	0
ko:K00228	1	0	0	0	0	1	0	0	0	0
ko:K00230	0	0	0	0	0	1	0	0	0	0
ko:K00231	0	0	0	0	0	0	0	0	0	0
ko:K00239	0	0	0	0	1	1	1	0	0	1
ko:K00240	0	0	0	0	1	1	1	0	0	1
ko:K00241	0	0	0	0	1	1	1	0	0	1
ko:K00242	0	0	0	0	0	1	0	0	0	0
ko:K00243	0	1	1	1	1	0	1	0	0	1
ko:K00244	0	0	1	1	0	1	0	1	0	0
ko:K00245	0	0	0	0	0	1	0	0	0	0
ko:K00246	0	0	0	0	0	1	0	0	0	0
ko:K00247	0	0	0	0	0	1	0	0	0	0
ko:K00248	0	0	0	0	0	0	0	0	2	0
ko:K00249	0	0	0	0	0	0	0	0	0	0
ko:K00252	0	0	0	0	0	0	0	0	0	0
ko:K00254	1	0	0	0	0	1	0	0	0	0
ko:K00259	0	1	0	0	1	0	0	0	0	2
ko:K00260	0	0	0	0	0	0	0	0	0	0
ko:K00261	0	0	0	0	0	1	0	0	0	0
ko:K00262	0	1	1	0	2	1	1	1	2	2
ko:K00263	0	0	0	0	0	0	0	0	0	0
ko:K00265	1	0	0	0	1	1	0	0	0	1
ko:K00266	1	0	0	0	2	1	1	3	2	1.5
ko:K00275	1	0	0	0	1	1	0	0	0	0
ko:K00278	1	0	0	0	1	1	1	0	0	1
ko:K00281	1	0	0	0	1	1	0	0	0	0
ko:K00282	0	0	0	0	0	0	1	0	0	1
ko:K00283	0	0	0	0	0	0	1	0	0	1
ko:K00284	0	0	0	0	0	0	0	0	1	0
ko:K00285	2	0	0	0	0	1	0	0	0	0
ko:K00286	1	1	1	1	1	1	0	1	0	1
ko:K00287	0	1	2	1	1	1	1	0	0	1
ko:K00290	0	1	0	0	1	0	1	1	0	1
ko:K00294	0	0	0	0	0	0	0	0	0	0
ko:K00297	1	1	0	0	1	1	0	1	0	1
ko:K00298	0	0	0	0	0	0	0	0	0	0
ko:K00299	0	0	0	0	0	1	0	0	0	0
ko:K00302	0	0	0	0	0	0	0	0	0	0
ko:K00303	0	0	0	0	0	0	0	0	0	0
ko:K00304	0	0	0	0	0	0	0	0	0	0
ko:K00305	0	0	0	0	0	0	0	0	0	0
ko:K00311	2	0	0	0	0	0	0	0	0	0
ko:K00313	0	0	0	0	0	2	0	0	0	0
ko:K00316	0	0	0	0	0	1	0	0	0	0
ko:K00318	0	0	0	0	0	0	0	0	0	0
ko:K00322	0	0	0	0	0	1	0	0	0	0
ko:K00324	2	0	0	0	0	1	0	0	0	0
ko:K00325	1	0	0	0	0	1	0	0	0	0
ko:K00329	0	0	0	0	0	0	0	0	0	0
ko:K00330	0	0	0	0	1	1	1	0	0	1
ko:K00331	0	0	0	0	1	1	1	0	0	1
ko:K00332	0	0	0	0	0	0	0	0	0	0
ko:K00333	0	0	0	0	0	0	0	0	0	0
ko:K00334	0	0	0	0	0	1	0	0	1	0
ko:K00335	0	0	0	0	0	1	0	0	1	0
ko:K00336	0	0	0	0	0	1	0	0	1	0
ko:K00337	0	0	0	0	1	1	1	0	0	1
ko:K00338	0	0	0	0	1	1	1	0	0	1
ko:K00339	0	0	0	0	1	1	1	0	0	1
ko:K00340	0	0	0	0	1	1	1	0	0	1
ko:K00341	0	0	0	0	1	1	1	0	0	1
ko:K00342	0	0	0	0	1	1	1	0	0	1
ko:K00343	0	0	0	0	1	1	1	0	0	1
ko:K00344	0	0	0	0	0	1	0	0	0	0
ko:K00346	0	0	0	0	1	0	1	0	0	1
ko:K00347	0	0	0	0	1	0	1	0	0	1
ko:K00348	0	0	0	0	1	0	1	0	0	1
ko:K00349	0	0	0	0	1	0	1	0	0	1
ko:K00350	0	0	0	0	1	0	1	0	0	1
ko:K00351	0	0	0	0	1	0	1	0	0	1
ko:K00354	0	0	0	0	0	0	0	0	0	0
ko:K00355	0	0	0	0	0	0	0	0	0	0
ko:K00356	0	0	0	0	0	0	0	0	0	0
ko:K00362	1	0	0	0	0	1	0	0	0	0
ko:K00363	0	0	0	0	0	1	0	0	0	0
ko:K00364	0	1	1	1	0	1	0	0	0	0
ko:K00370	0	0	0	0	0	2	0	0	0	0
ko:K00371	0	0	0	0	0	2	0	0	0	0
ko:K00372	0	0	0	0	0	0	0	0	0	0
ko:K00373	0	0	0	0	0	2	0	0	0	0
ko:K00374	0	0	0	0	0	2	0	0	0	0
ko:K00375	0	0	0	0	0	4	0	1	0	0
ko:K00376	0	0	0	0	0	0	0	0	0	0
ko:K00380	1	0	0	0	0	1	0	0	0	0
ko:K00381	1	0	0	0	0	1	0	0	0	0
ko:K00382	1	1	1	1	2	1	0	0	1	1
ko:K00383	1	1	2	1	0	1	0	0	0	0
ko:K00384	2	1	1	1	1	1	1	2	2	1
ko:K00385	0	0	0	0	0	0	0	0	0	0
ko:K00389	0	0	0	0	0	1	0	0	0	0
ko:K00390	1	0	0	0	0	1	0	0	0	0
ko:K00394	0	0	0	0	0	0	0	0	0	0
ko:K00395	0	0	0	0	0	0	0	0	0	0
ko:K00404	0	0	0	0	0	0	0	0	0	0
ko:K00405	0	0	0	0	0	0	0	0	0	0
ko:K00411	0	0	0	0	0	1	0	0	0	0
ko:K00412	1	0	0	0	0	1	0	0	0	0
ko:K00413	0	0	0	0	0	0	0	0	0	0
ko:K00425	1	0	0	1	1	3	1	0	0	1
ko:K00426	1	0	0	1	1	3	1	0	0	1
ko:K00427	1	0	0	0	0	1	0	0	0	0
ko:K00428	1	0	0	0	0	1	0	0	0	0
ko:K00432	1	1	1	0	1	2	2	0	0	0
ko:K00433	1	0	0	0	0	0	0	0	0	0
ko:K00435	0	0	0	0	0	0	0	0	0	0
ko:K00446	0	0	0	0	0	0	0	0	0	0
ko:K00448	0	0	0	0	0	0	0	0	0	0
ko:K00449	0	0	0	0	0	0	0	0	0	0
ko:K00450	0	0	0	0	0	1	0	0	0	0
ko:K00455	0	0	0	0	0	0	0	0	0	0
ko:K00459	0	0	0	0	0	0	0	0	0	0
ko:K00480	0	0	0	0	0	1	0	0	0	0
ko:K00481	0	0	0	0	0	0	0	0	0	0
ko:K00483	0	0	0	0	0	0	0	0	0	0
ko:K00484	0	0	0	0	0	0	0	0	0	0
ko:K00491	0	0	0	0	0	0	0	0	0	0
ko:K00494	0	0	0	0	0	0	0	0	0	0
ko:K00520	0	0	0	0	0	0	0	0	0	0
ko:K00523	0	0	0	0	0	0	0	0	0	0
ko:K00525	1	1	1	1	1	2	1	0	0	1
ko:K00526	1	1	1	1	0	2	0	0	0	0
ko:K00527	0	0	0	0	0	0	0	0	0	0
ko:K00528	1	0	0	0	0	1	0	1	1	1
ko:K00529	0	0	0	0	0	1	0	0	0	0
ko:K00533	0	0	0	0	0	0	0	0	0	0
ko:K00537	0	1	1	0	1	3	0	0	1	1
ko:K00547	0	0	0	0	0	1	0	1	0	0
ko:K00548	1	0	0	0	1	1	0	0	0	1
ko:K00549	1	1	1	1	0	1	0	0	0	0
ko:K00554	1	1	1	1	1	1	1	1	1	1
ko:K00556	0	0	0	0	0	1	0	0	0	0
ko:K00557	0	0	0	0	0	1	0	0	0	0
ko:K00558	0	1	0	0	0	2	0	0	0	0
ko:K00560	0	1	1	1	1	1	1	0	1	1
ko:K00561	0	0	1	0	0	0	0	0	0	0.5
ko:K00563	0	1	1	1	0	1	0	1	0	0
ko:K00564	0	1	1	1	0	1	0	0	0	0
ko:K00566	1	1	1	1	3	1	1	1	0	1
ko:K00567	1	1	1	1	1	1	0	0	0	1
ko:K00568	1	0	0	0	0	1	0	0	0	0
ko:K00569	0	0	0	0	0	0	0	0	0	0
ko:K00570	1	0	0	0	0	0	0	0	0	0
ko:K00571	1	2	1	1	1	1	0	0	1	1.5
ko:K00573	0	0	0	0	0	1	0	0	0	0
ko:K00574	1	0	1	1	0	2	0	0	0	0
ko:K00575	0	0	0	0	0	1	0	0	0	0
ko:K00590	0	0	0	0	0	0	0	0	0	0
ko:K00595	1	0	0	0	1	0	0	0	0	0
ko:K00596	0	0	0	0	0	0	0	0	0	0
ko:K00598	0	0	0	0	0	1	0	0	0	0
ko:K00600	1	1	1	1	1	1	1	1	1	1
ko:K00602	1	1	1	1	1	1	2	1	1	1
ko:K00603	0	0	0	0	1	0	0	0	0	0
ko:K00604	1	1	1	1	1	1	1	1	0	1
ko:K00605	1	0	0	0	1	1	1	0	0	1
ko:K00606	0	0	0	0	1	1	1	0	0	1
ko:K00609	1	1	1	1	1	1	1	1	1	1
ko:K00610	0	0	0	0	1	1	1	1	1	1
ko:K00611	1	1	1	1	0	2	0	2	2	0
ko:K00615	1	3	1	0	1	2	1	2	2	1
ko:K00616	0	1	0	0	1	1	0	0	0	0
ko:K00620	1	0	0	0	0	0	0	1	1	0
ko:K00624	0	0	0	0	0	0	0	0	0	0
ko:K00625	0	1	1	1	1	0	1	1	1	1
ko:K00626	0	0	0	1	0	2	0	1	1	0
ko:K00627	1	1	1	1	0	1	0	0	1	0
ko:K00631	0	0	0	0	0	1	0	0	0	0
ko:K00632	0	0	0	0	0	2	0	0	0	0
ko:K00633	0	0	0	0	0	0	0	0	0	0
ko:K00634	0	0	0	0	0	0	0	0	0	0
ko:K00638	0	0	0	0	0	0	0	0	0	0
ko:K00639	0	0	1	0	1	1	1	0	0	1
ko:K00640	1	1	1	0	1	1	0	1	1	1
ko:K00641	1	0	0	0	0	0	0	0	0	0
ko:K00643	1	0	0	0	0	0	0	0	0	0
ko:K00645	1	1	1	1	1	1	1	1	0	1
ko:K00647	0	0	0	0	0	1	0	0	0	0
ko:K00648	1	1	1	1	2	1	1	1	1	1
ko:K00651	0	1	0	1	1	1	1	1	1	1
ko:K00652	1	0	0	0	2	1	1	0	0	2
ko:K00654	1	0	0	0	0	0	0	0	0	0
ko:K00655	2	1	1	1	1	1	1	1	0	1
ko:K00656	0	2	1	0	1	3	1	1	0	0
ko:K00657	0	0	0	0	1	1	0	0	0	1
ko:K00658	1	0	0	0	1	1	0	0	0	0
ko:K00661	0	0	1	1	1	1	0	0	0	1
ko:K00662	1	0	0	0	0	0	0	0	0	0
ko:K00663	0	0	0	0	0	0	0	0	0	0
ko:K00666	1	0	0	0	1	1	0	0	0	0
ko:K00673	0	0	0	0	0	1	0	0	0	0
ko:K00674	1	1	0	0	0	1	0	0	0	0
ko:K00675	0	0	0	0	0	1	0	0	0	0
ko:K00677	1	0	0	0	2	1	2	0	0	2
ko:K00681	4	0	0	0	0	1	0	0	0	0
ko:K00684	1	0	0	0	0	1	0	0	0	0
ko:K00687	0	1	1	0	0	0	0	0	0	0
ko:K00688	1	1	0	0	1	2	1	2	1	1
ko:K00689	0	0	0	0	0	0	0	0	0	0
ko:K00690	0	1	1	0	0	1	0	0	0	0
ko:K00691	0	0	1	1	1	0	0	0	0	0
ko:K00692	0	0	0	0	0	0	0	0	0	0
ko:K00694	0	0	0	0	0	0	0	0	0	0
ko:K00697	1	0	0	0	0	1	0	0	0	0
ko:K00700	1	1	0	0	1	1	1	2	1	1
ko:K00701	0	0	0	0	0	0	0	0	0	0
ko:K00702	0	0	0	0	0	0	0	1	0	0
ko:K00703	1	1	0	0	1	1	1	1	1	1
ko:K00705	0	1	0	0	1	1	1	2	0	1
ko:K00712	0	0	0	1	0	0	0	0	0	0
ko:K00713	0	0	0	0	0	0	0	0	0	0
ko:K00720	1	0	0	0	0	0	0	0	0	0
ko:K00721	2	0	0	0	1	0	1	0	0	1
ko:K00745	0	1	0	0	0	0	0	0	0	0
ko:K00748	1	0	0	0	1	1	1	0	0	1
ko:K00752	0	0	0	0	0	0	0	0	0	0
ko:K00756	0	1	1	0	0	0	0	1	0	0
ko:K00757	0	0	0	0	1	1	1	0	1	1
ko:K00758	0	0	0	0	0	1	0	0	0	0
ko:K00759	1	1	1	1	1	1	1	1	1	1
ko:K00760	0	1	1	1	1	1	1	1	1	1
ko:K00761	1	1	1	1	1	1	1	1	1	1
ko:K00762	1	1	1	1	1	1	1	2	1	1
ko:K00763	1	1	1	1	1	1	1	1	1	0.5
ko:K00764	1	1	1	1	2	1	1	1	1	2
ko:K00765	1	0	0	0	1	1	0	0	1	1
ko:K00766	0	1	0	0	1	0	0	0	0	0
ko:K00767	1	1	0	0	1	1	1	0	0	1
ko:K00768	1	0	0	0	1	1	0	1	0	0
ko:K00769	1	0	0	0	0	1	0	0	0	0
ko:K00772	1	0	0	0	0	0	0	0	0	0
ko:K00773	1	1	1	1	1	1	1	1	1	1
ko:K00782	0	0	0	0	1	1	0	0	0	0
ko:K00783	1	1	1	1	1	1	1	1	1	1
ko:K00784	0	1	1	1	1	1	1	1	0	2
ko:K00785	0	0	0	0	0	0	0	0	0	0
ko:K00786	0	0	0	0	0	0	0	0	0	0
ko:K00788	1	2	0	1	2	1	0	1	1	2
ko:K00789	1	1	1	1	1	1	1	1	1	1
ko:K00790	1	2	2	2	1	1	1	0	1	1
ko:K00791	1	1	1	1	2	1	2	0	1	2
ko:K00793	1	1	0	0	1	1	1	0	0	1
ko:K00794	1	1	0	0	1	1	1	0	1	1
ko:K00795	1	0	0	0	0	1	0	0	0	0
ko:K00796	0	1	0	0	1	1	1	0	0	1
ko:K00797	1	1	0	0	0	0	0	1	0	0
ko:K00798	0	0	0	0	1	0	0	0	0	1
ko:K00799	2	0	0	0	0	3	0	0	0	0
ko:K00800	1	1	1	0	1	1	0	1	0	1
ko:K00803	0	0	0	0	0	0	0	0	0	0
ko:K00805	0	0	2	1	0	0	0	1	1	0
ko:K00806	1	1	1	1	1	1	1	1	1	1
ko:K00809	0	0	0	0	0	0	0	0	0	0
ko:K00812	2	0	0	0	2	0	2	0	1	2
ko:K00813	0	0	0	0	0	1	0	0	0	0
ko:K00817	2	0	0	0	1	1	0	1	1	1
ko:K00819	0	0	0	0	0	0	0	0	0	0
ko:K00820	2	1	1	1	1	1	1	1	1	0
ko:K00821	1	0	0	0	1	1	0	1	1	1
ko:K00822	1	0	0	0	0	0	0	0	0	0
ko:K00823	0	0	0	0	0	1	0	0	0	0
ko:K00824	0	0	0	0	0	0	0	0	0	0
ko:K00826	1	1	1	1	1	1	1	1	1	1
ko:K00831	1	0	0	0	1	1	1	1	1	1
ko:K00832	0	0	0	0	0	1	0	0	0	0
ko:K00833	1	0	0	0	1	1	0	0	0	1
ko:K00835	0	0	0	0	0	1	0	0	0	0
ko:K00836	0	0	0	0	0	1	0	0	0	0
ko:K00839	1	0	0	0	0	0	0	0	0	0
ko:K00840	0	0	0	0	0	1	0	0	0	0
ko:K00841	0	1	1	2	0	0	0	0	0	0
ko:K00844	0	0	0	0	1	0	0	0	0	0
ko:K00845	1	1	1	1	2	1	1	2	0	1
ko:K00847	0	1	2	1	2	2	1	1	0	2
ko:K00848	0	0	1	0	1	1	0	0	0	0
ko:K00849	0	1	1	1	1	1	1	2	0	1
ko:K00850	0	1	1	1	1	1	1	1	0	1
ko:K00851	1	0	1	1	0	1	0	0	0	0
ko:K00852	1	0	1	1	0	2	0	0	0	0
ko:K00853	0	0	0	0	0	1	0	0	0	0
ko:K00854	1	0	1	0	1	1	0	0	0	0
ko:K00855	0	0	0	0	0	1	0	0	0	0
ko:K00857	1	1	1	1	1	1	1	1	1	1
ko:K00858	1	1	1	1	1	1	0	1	1	1
ko:K00859	1	1	1	1	1	1	1	1	0	1
ko:K00860	0	0	0	0	1	1	0	0	0	0
ko:K00863	1	0	0	0	0	1	0	0	0	0
ko:K00864	1	1	1	1	0	1	0	1	1	0
ko:K00865	0	1	1	1	0	2	0	0	0	1
ko:K00867	0	1	1	1	0	1	0	0	0	0
ko:K00868	0	1	1	1	1	3	0	0	1	0
ko:K00869	0	1	1	1	0	0	0	0	0	0
ko:K00872	0	1	0	1	0	1	0	1	0	0
ko:K00873	1	1	1	1	1	2	1	1	1	1
ko:K00874	0	1	1	0	1	2	0	2	1	0
ko:K00875	1	0	0	0	0	0	0	0	0	0
ko:K00876	0	1	1	1	2	1	2	2	2	2
ko:K00878	0	2	0	1	0	1	0	1	1	0
ko:K00879	0	0	0	0	0	1	0	0	0	0
ko:K00880	1	0	0	0	0	1	0	0	0	0
ko:K00881	0	0	0	0	0	0	0	0	0	0
ko:K00882	0	1	2	1	0	1	0	1	0	0
ko:K00883	0	0	0	0	0	0	0	0	0	0
ko:K00884	0	0	0	0	0	2	0	0	0	0
ko:K00885	0	0	0	0	0	1	0	0	0	0
ko:K00887	0	1	1	1	0	0	0	0	0	0
ko:K00891	0	1	1	0	1	2	1	0	0	1
ko:K00892	0	0	0	0	0	1	0	0	0	0
ko:K00895	0	0	0	0	1	0	1	0	0	1
ko:K00897	0	0	0	0	0	0	0	0	0	0
ko:K00899	0	0	0	0	0	0	0	0	0	0
ko:K00901	0	0	0	0	1	1	0	0	0	1
ko:K00906	0	0	0	0	0	1	0	0	0	0
ko:K00912	1	0	0	0	1	1	1	0	0	1
ko:K00917	0	1	1	0	0	0	0	0	0	0
ko:K00919	0	0	1	1	1	1	1	1	0	1
ko:K00925	0	1	1	2	1	1	1	1	1	1
ko:K00926	0	1	1	0	0	2	0	0	1	0
ko:K00927	1	1	1	1	1	1	1	1	1	1
ko:K00928	1	1	1	1	2	2	1	2	1	1
ko:K00929	0	0	0	0	1	0	1	0	0	0
ko:K00930	1	0	0	0	1	1	0	1	1	1
ko:K00931	1	1	1	1	1	1	0	1	1	1
ko:K00932	0	0	0	0	0	1	0	0	0	0
ko:K00937	1	0	0	1	2	1	0	1	0	1
ko:K00938	0	1	1	1	0	0	0	0	0	0
ko:K00939	1	1	1	1	1	1	1	1	1	1
ko:K00940	1	1	1	1	1	1	0	0	0	0
ko:K00941	0	1	1	1	1	1	0	1	1	1
ko:K00942	1	1	2	2	1	1	1	1	1	1
ko:K00943	1	1	1	1	0	1	0	1	0	0
ko:K00945	1	1	1	1	1	1	1	1	0	1
ko:K00946	1	0	0	0	1	1	1	0	0	1
ko:K00948	1	2	2	2	1	2	1	1	1	1
ko:K00949	0	1	1	1	1	0	0	1	1	0
ko:K00950	0	0	0	0	2	1	0	0	0	2
ko:K00951	1	1	1	1	2	1	2	1	1	2
ko:K00954	1	1	1	1	1	1	1	1	1	1
ko:K00955	1	0	0	0	0	0	0	0	0	0
ko:K00956	0	0	0	0	1	1	0	0	0	0
ko:K00957	1	0	0	0	1	1	0	0	0	0
ko:K00958	0	0	0	0	0	0	0	0	0	0
ko:K00960	0	0	0	0	0	0	0	0	0	0
ko:K00962	1	1	1	0	1	1	1	1	1	1
ko:K00963	1	1	2	1	0	2	0	1	0	0
ko:K00965	0	1	1	1	0	1	0	1	0	0
ko:K00968	0	0	0	0	0	1	0	0	0	0
ko:K00969	1	1	1	1	1	1	0	1	1	1
ko:K00970	0	0	0	0	0	1	0	0	0	0
ko:K00971	0	0	0	0	2	1	1	0	0	1
ko:K00973	1	1	1	0	2	1	1	1	0	1
ko:K00974	0	1	1	1	0	1	0	0	0	0
ko:K00975	0	2	0	0	0	1	0	2	1	0
ko:K00978	0	0	0	0	1	0	0	0	0	0
ko:K00979	1	0	0	0	1	1	1	0	0	1
ko:K00980	0	0	0	1	0	0	0	0	0	0
ko:K00981	1	1	1	1	1	1	1	1	0	1
ko:K00982	0	0	0	0	0	1	0	0	0	0
ko:K00983	0	0	0	0	0	0	0	0	0	0
ko:K00984	0	0	0	0	0	1	0	0	0	0
ko:K00986	0	0	0	0	0	0	0	0	0	0
ko:K00989	1	0	0	0	0	1	0	0	1	0
ko:K00990	1	0	0	0	0	1	0	0	0	0
ko:K00991	0	0	0	0	1	1	2	0	1	1
ko:K00992	0	0	0	0	0	0	0	0	0	0
ko:K00995	0	1	1	1	0	1	0	1	1	0
ko:K00996	0	0	0	0	0	0	0	0	0	0
ko:K00997	1	1	1	1	0	1	0	0	0	0
ko:K00998	0	0	0	0	0	1	0	0	0	0
ko:K01000	1	1	1	1	1	1	1	1	1	1
ko:K01002	0	0	0	0	0	1	0	0	0	0
ko:K01006	0	0	0	0	1	0	1	1	1	1
ko:K01007	0	0	0	0	0	1	0	0	0	0
ko:K01008	0	0	0	0	0	1	0	1	1	0
ko:K01011	1	0	0	0	0	1	0	0	0	0
ko:K01012	1	0	0	0	1	1	0	0	0	1
ko:K01023	0	0	0	0	0	1	0	0	0	0
ko:K01026	0	0	0	0	0	0	0	0	0	0
ko:K01028	0	0	0	0	0	1	0	0	0	0
ko:K01029	0	0	0	0	0	1	0	0	0	0
ko:K01031	0	0	0	0	0	0	0	0	0	0
ko:K01032	0	0	0	0	0	0	0	0	0	0
ko:K01034	0	0	0	0	0	0	0	0	0	0
ko:K01035	0	0	0	0	0	0	0	0	0	0
ko:K01039	0	0	0	0	0	0	0	0	0	0
ko:K01040	0	0	0	0	0	0	0	0	0	0
ko:K01042	0	0	1	0	0	2	0	0	0	0
ko:K01046	0	0	0	0	0	0	0	0	0	0
ko:K01048	0	0	0	0	0	1	0	0	0	0
ko:K01051	0	0	1	0	0	1	0	1	0	0
ko:K01053	1	0	0	0	0	0	0	0	0	0
ko:K01055	0	0	0	0	0	0	0	0	0	0
ko:K01056	1	1	1	1	1	1	1	1	1	1
ko:K01057	1	0	0	0	1	0	0	0	0	1
ko:K01058	0	0	0	0	0	1	0	0	0	1
ko:K01060	0	1	0	0	0	0	0	0	0	0
ko:K01061	1	0	0	0	0	2	0	0	0	0
ko:K01066	2	0	0	0	0	2	0	0	0	0
ko:K01069	1	0	0	0	0	1	0	0	0	0
ko:K01070	1	0	0	0	0	1	0	0	0	0
ko:K01071	0	1	1	1	0	0	0	0	0	0
ko:K01073	0	0	0	0	0	0	0	0	0	0
ko:K01077	0	0	0	0	1	1	0	1	0	1
ko:K01078	1	0	0	0	0	0	0	0	0	0
ko:K01079	1	0	0	0	1	1	1	0	0	1
ko:K01081	0	0	0	0	1	0	1	0	0	1
ko:K01082	1	0	0	0	1	1	0	0	0	0
ko:K01085	0	0	0	0	0	1	0	0	0	0
ko:K01087	1	0	0	0	0	1	0	0	0	0
ko:K01089	0	0	0	0	1	1	0	0	0	1
ko:K01090	1	0	0	0	0	0	0	0	0	0
ko:K01091	1	1	0	0	2	1	1	1	1	2
ko:K01092	3	1	1	1	1	1	0	0	0	0
ko:K01093	0	0	0	0	0	0	0	0	0	0
ko:K01095	0	0	0	0	0	1	0	0	0	0
ko:K01096	0	0	0	0	0	1	0	0	0	0
ko:K01101	0	1	1	1	0	0	0	0	0	0
ko:K01104	0	2	2	3	2	1	0	2	1	2
ko:K01113	1	0	0	0	0	0	0	0	0	0
ko:K01114	2	0	0	0	0	0	0	0	0	0
ko:K01118	0	0	1	0	0	1	0	0	0	0
ko:K01119	0	0	0	0	1	1	1	0	0	0
ko:K01120	1	0	0	0	0	0	0	0	0	0
ko:K01126	1	1	2	2	2	2	0	0	0	1.5
ko:K01129	1	0	0	0	1	1	1	1	0	1
ko:K01130	0	0	0	0	1	0	0	0	0	0.5
ko:K01133	0	0	0	0	0	0	0	0	0	0
ko:K01138	0	0	0	0	0	1	0	0	0	0
ko:K01139	0	0	0	0	0	1	0	0	0	0
ko:K01141	0	0	0	0	0	1	0	0	0	0
ko:K01142	2	1	1	1	1	1	1	1	1	0
ko:K01144	1	0	0	0	1	0	0	0	0	0
ko:K01146	0	0	0	0	0	1	0	0	0	0
ko:K01147	0	0	0	0	0	1	0	0	0	0
ko:K01150	0	0	0	0	0	1	0	0	0	0
ko:K01151	0	0	1	1	1	1	0	0	1	1
ko:K01153	1	2	1	0	1	1	1	1	1	0.5
ko:K01154	0	3	0	0	0	0	0	0	1	0
ko:K01155	0	0	0	0	1	0	0	0	0	0.5
ko:K01156	0	0	0	0	0	0	0	0	0	0
ko:K01159	1	0	0	0	1	1	1	0	1	1
ko:K01160	0	0	0	0	0	1	0	0	0	0
ko:K01163	0	0	0	0	1	0	0	0	1	1
ko:K01169	1	0	0	0	0	1	0	0	0	0
ko:K01173	2	0	0	0	1	0	0	0	0	2
ko:K01174	0	0	0	0	0	0	0	0	0	0
ko:K01175	1	0	0	0	0	1	0	0	0	0
ko:K01176	0	2	0	0	1	2	0	0	0	0
ko:K01179	0	0	0	0	0	0	0	0	0	1
ko:K01181	0	0	0	0	0	0	0	0	0	0
ko:K01182	1	0	0	0	0	0	0	0	0	0
ko:K01183	0	0	0	0	0	1	0	0	0	0
ko:K01185	1	1	0	0	1	2	2	0	0	1.5
ko:K01186	0	2	0	0	1	0	0	0	0	1.5
ko:K01187	0	0	1	1	4	1	0	0	0	1
ko:K01190	0	1	2	1	9	1	0	3	0	3
ko:K01191	0	1	1	0	1	0	0	0	0	0
ko:K01192	0	0	0	0	1	0	0	0	0	1
ko:K01193	0	2	1	1	0	0	0	1	0	0
ko:K01194	0	0	0	0	0	2	0	0	0	0
ko:K01195	0	0	0	0	0	0	0	0	0	0
ko:K01197	0	0	0	0	1	0	0	0	0	3
ko:K01198	0	0	1	0	0	0	0	0	0	0
ko:K01200	0	1	0	0	1	0	1	1	0	0
ko:K01201	0	0	0	0	0	0	0	0	0	0.5
ko:K01202	0	0	0	0	0	0	0	0	0	0
ko:K01205	0	0	0	0	1	0	0	0	0	2
ko:K01206	0	1	0	0	4.5	0	1	0	0	3
ko:K01207	0	0	0	0	0	1	0	0	0	0
ko:K01208	0	1	1	1	0	0	0	0	0	0
ko:K01209	0	0	1	0	1	0	0	0	0	0
ko:K01210	0	0	0	0	0	0	0	0	0	0
ko:K01212	0	0	0	0	0	0	0	0	0	0
ko:K01214	1	0	0	0	0	0	0	0	0	0
ko:K01215	0	1	1	0	0	0	0	0	0	0
ko:K01216	0	0	0	0	0	0	0	0	0	0
ko:K01218	0	0	0	0	1	0	0	0	0	0
ko:K01220	0	1	1	0	0	0	0	0	0	0
ko:K01222	0	0	1	0	0	1	0	0	0	0
ko:K01223	0	3	8	3	0	4	0	1	0	0
ko:K01224	0	0	0	0	0	0	0	0	0	0
ko:K01226	0	1	1	1	0	1	0	0	0	0
ko:K01227	0	1	0	0	0	0	0	0	0	0
ko:K01232	0	0	1	0	0	0	0	0	0	0
ko:K01233	0	0	0	0	0	0	0	0	0	0
ko:K01235	0	0	0	0	0	0	0	0	0	0
ko:K01236	1	0	0	0	0	0	0	0	0	0
ko:K01239	1	0	1	1	0	0	0	0	0	0
ko:K01241	0	0	0	0	1	1	0	0	0	1
ko:K01243	0	1	1	1	1	1	1	1	1	1
ko:K01246	1	1	1	1	1	1	0	0	0	0
ko:K01247	1	0	0	0	0	1	0	0	0	0
ko:K01250	0	0	0	0	0	1	0	0	0	0
ko:K01251	1	0	0	0	1	0	0	0	0	0
ko:K01252	0	0	0	0	0	1	0	0	0	0
ko:K01255	2	0	0	0	0	1	0	0	0	0
ko:K01256	1	1	0	1	0	1	0	0	0	0
ko:K01258	0	1	1	1	1	2	1	1	0	1
ko:K01259	0	0	0	2	0	0	0	0	0	0
ko:K01261	0	1	1	0	0	0	0	0	0	0
ko:K01262	1	1	1	1	2	2	2	1	1	1
ko:K01263	0	0	0	0	0	0	0	0	0	0
ko:K01265	1	1	1	1	2	1	2	0	1	1
ko:K01266	1	0	0	0	0	0	0	1	0	0
ko:K01267	0	0	0	0	0	0	0	1	0	0
ko:K01269	1	0	0	0	0	0	0	0	0	0
ko:K01270	0	0	0	0	2	1	2	0	0	2
ko:K01271	0	1	1	1	0	0	0	0	0	0
ko:K01273	1	0	0	0	0	0	0	1	0	0
ko:K01274	0	1	0	0	0	0	0	0	0	0
ko:K01277	0	0	0	0	1	0	1	0	0	1
ko:K01278	1	0	0	0	2	0	1	0	0	1
ko:K01281	0	1	0	1	0	0	0	0	0	0
ko:K01284	1	0	0	0	2	1	2	0	0	2
ko:K01286	1	0	0	0	0	0	0	0	0	0
ko:K01295	0	0	0	0	0	0	0	0	0	0
ko:K01297	0	0	0	0	1	1	0	0	0	1
ko:K01299	0	0	1	0	0	1	0	0	0	0
ko:K01303	0	0	0	0	0	0	0	0	0	0
ko:K01304	0	2	1	0	0	1	0	0	0	0
ko:K01305	0	0	1	0	0	2	0	0	0	0
ko:K01322	1	0	0	0	0	0	0	0	0	1
ko:K01338	1	0	0	0	1	1	1	1	1	1
ko:K01342	0	0	0	0	0	0	0	0	0	0
ko:K01354	1	0	0	0	0	1	0	0	0	0
ko:K01355	0	0	0	0	0	0	0	0	0	0
ko:K01356	1	0	1	1	0	1	0	2	1	0
ko:K01358	2	1	1	1	1	1	1	1	1	1
ko:K01361	0	0	0	0	0	0	0	0	0	0
ko:K01364	0	0	0	0	0	0	0	0	0	0
ko:K01372	0	1	1	1	1	0	1	0	0	0
ko:K01390	0	0	0	0	0	0	0	0	0	0
ko:K01407	0	0	0	0	0	1	0	0	0	0
ko:K01409	1	1	1	1	1	1	1	1	1	1
ko:K01414	0	0	0	0	0	1	0	0	0	0
ko:K01419	1	0	1	1	0	1	0	0	0	0
ko:K01420	1	0	0	0	0	2	0	1	1	0
ko:K01421	0	1	1	1	0	0	0	0	0	0
ko:K01424	0	1	1	1	3	2	1	1	1	1
ko:K01425	1	0	1	0	1	2	0	0	0	1
ko:K01426	0	0	1	0	0	0	0	0	0	0
ko:K01428	0	0	0	0	0	1	0	0	0	0
ko:K01429	0	0	0	0	0	1	0	0	0	0
ko:K01430	0	0	0	0	0	1	0	0	0	0
ko:K01433	1	0	0	0	1	1	0	0	0	0
ko:K01434	1	0	0	0	0	0	0	0	0	0
ko:K01436	1	0	0	0	0	0	0	0	0	0
ko:K01438	1	0	0	0	1	1	0	0	0	1
ko:K01439	1	1	1	1	0	1	0	1	0	0
ko:K01442	0	0	2	1	1	0	0	0	0	1
ko:K01443	1	1	1	1	2	1	0	0	0	0
ko:K01447	0	1	0	0	0	0	0	0	1	0
ko:K01448	1	0	1	1	2	3	0	0	0	1
ko:K01449	0	0	0	0	0	0	0	0	0	0
ko:K01451	0	0	0	0	0	0	0	0	0	0
ko:K01455	0	0	0	0	0	0	0	0	0	0
ko:K01457	0	0	0	0	0	0	0	0	0	0
ko:K01458	0	0	0	0	0	0	0	0	0	0
ko:K01460	0	0	0	0	0	1	0	0	0	0
ko:K01461	0	0	0	0	0	0	0	0	0	0
ko:K01462	2	2	2	2	1	1	1	1	2	1
ko:K01464	1	0	0	0	0	0	0	0	1	0
ko:K01465	2	1	2	1	1	2	0	1	1	1
ko:K01466	0	0	0	0	0	0	0	0	0	0
ko:K01467	0	1	0	0	0	0	0	0	0	0
ko:K01468	0	0	0	0	1	1	0.5	0	0	0
ko:K01470	1	0	0	0	1	0	0	0	0	0
ko:K01473	0	0	0	0	0	0	0	0	0	0
ko:K01474	0	0	0	0	0	0	0	0	0	0
ko:K01476	0	0	0	0	0	0	0	0	0	0
ko:K01478	0	1	1	0	0	1	0	0	1	0
ko:K01479	0	0	0	0	0	1	0	0	0	0
ko:K01480	0	0	0	0	0	1	0	1	0	0
ko:K01482	0	0	0	0	0	0	0	0	0	0
ko:K01483	0	0	0	0	0	0	0	0	0	0
ko:K01484	0	0	0	0	0	1	0	0	0	0
ko:K01485	1	0	0	0	0	1	0	0	0	0
ko:K01486	2	0	1	0	0	0	0	1	1	0
ko:K01487	1	0	0	0	0	0	0	0	1	0
ko:K01488	1	0	0	0	0	1	0	0	0	0
ko:K01489	1	1	1	0	1	1	1	1	1	1
ko:K01491	1	1	1	1	1	1	1	1	0	1
ko:K01492	0	0	0	0	0	0	0	0	0	0
ko:K01493	0	1	1	1	1	0	1	1	1	1
ko:K01494	1	0	0	0	0	1	0	0	0	0
ko:K01495	1	1	0	0	1	1	1	0	0	1
ko:K01496	1	0	0	0	0	0	0	0	0	0
ko:K01497	0	0	0	0	0	1	0	0	0	0
ko:K01502	0	0	0	0	0	0	0	0	0	0
ko:K01505	1	0	0	0	0	0	0	0	0	0
ko:K01507	1	0	0	0	0	2	0	0	0	0
ko:K01512	0	1	1	1	0	1	0	0	0	0
ko:K01515	0	1	1	1	0	1	0	1	1	0
ko:K01518	0	0	0	0	0	0	0	0	0	0
ko:K01520	1	1	1	1	1	1	1	1	1	1
ko:K01521	0	0	0	0	0	1	0	0	0	0
ko:K01523	1	0	0	0	0	0	0	0	0	0
ko:K01524	2	0	0	2	1	2	0	0	0	1
ko:K01525	0	0	0	0	0	1	0	0	0	0
ko:K01531	0	0	1	0	1	1	0	0	0	0
ko:K01533	0	0	1	1	1	0	1	1	0	1
ko:K01534	0	0	2	1	1	1	1	0	1	0
ko:K01535	0	0	0	0	0	0	0	0	0	0
ko:K01537	0	1	0	1	1	0	0	0	1	1
ko:K01541	0	1	0	0	0	0	0	0	0	0
ko:K01546	0	0	0	0	1	1	0	0	0	0
ko:K01547	0	0	0	0	1	1	0	0	0	0
ko:K01548	0	0	0	0	1	1	0	0	0	0
ko:K01551	0	0	0	0	0	1	0	0	0	0
ko:K01556	0	0	0	0	0	0	0	0	0	0
ko:K01560	1	0	1	1	0	0	0	1	0	0
ko:K01561	0	0	0	0	0	0	0	0	0	0
ko:K01567	0	0	0	0	0	0	0	0	0	0
ko:K01568	1	0	0	0	0	0	0	0	0	0
ko:K01569	0	0	0	0	0	0	0	0	0	0
ko:K01571	0	0	0	0	0	0	0	1	1	0
ko:K01572	0	0	0	0	3	0	0	2	1	1
ko:K01573	0	0	0	0	1	0	0	0	0	0
ko:K01574	0	0	0	0	0	0	0	0	0	0
ko:K01575	0	1	1	1	0	0	0	0	0	0
ko:K01577	0	0	0	0	0	0	0	0	0	0
ko:K01579	0	0	0	0	1	1	1	0	0	1
ko:K01580	0	0	0	0	1	0	0	0	0	1
ko:K01581	1	0	0	0	0	1	0	0	0	0
ko:K01582	0	0	0	0	0	0	0	0	0	0
ko:K01583	0	0	0	0	0	0	0	0	0	0
ko:K01584	0	0	0	0	0	1	0	0	0	0
ko:K01585	0	0	0	0	1	1	1	0	0	1
ko:K01586	1	1	1	1	1	1	1	1	1	1
ko:K01588	1	1	1	1	1	1	1	1	1	1
ko:K01589	1	1	1	2	0	1	0	0	0	0
ko:K01590	0	0	0	0	0	0	0	0	0	0
ko:K01591	1	1	1	1	1	1	1	1	1	1
ko:K01595	1	1	0	0	0	1	0	0	0	0
ko:K01596	0	0	0	0	0	0	0	0	0	0
ko:K01597	0	1	1	1	0	0	0	0	0	0
ko:K01598	0	1	1	0	0	0	0	0	0	0
ko:K01599	1	0	0	0	1	1	0	0	0	0
ko:K01601	0	0	0	0	0	0	0	0	0	0
ko:K01607	0	0	1	1	1	1	0	0	0	0
ko:K01608	0	0	0	0	0	0	0	0	0	0
ko:K01609	1	1	0	0	1	0	0	0	0	0
ko:K01610	0	0	1	1	1	1	1	1	1	1
ko:K01611	1	0	0	0	0	0	0	0	0	0
ko:K01613	1	0	0	0	1	1	1	0	0	1
ko:K01615	0	0	0	0	0	0	0	0	0	0
ko:K01619	0	1	1	1	1	1	1	1	1	1
ko:K01620	1	0	0	0	1	1	0	1	0	0
ko:K01621	0	0	0	1	0	0	0	0	1	0
ko:K01623	1	0	0	0	0	0	0	0	0	0
ko:K01624	1	1	3	1	1	4	1	1	1	1
ko:K01625	1	1	2	0	1	1	0	1	0	0
ko:K01626	1	2	0	0	0	3	0	0	0	0
ko:K01627	1	0	0	0	1	1	1	0	0	1
ko:K01628	0	1	1	0	0	1	0	0	0	0
ko:K01629	0	0	1	0	1	1	0	0	0	0
ko:K01630	0	0	0	0	0	1	0	0	0	0
ko:K01631	0	0	0	0	0	0	0	0	0	0
ko:K01633	0	0	0	0	1	1	0	0	0	1
ko:K01635	0	1	2	0	0	0	0	0	0	0
ko:K01637	0	0	0	0	0	1	0	0	0	0
ko:K01638	0	0	0	0	0	1	0	0	0	0
ko:K01639	0	1	0	0	1	1	0	1	0	0.5
ko:K01640	0	0	0	0	0	0	0	0	0	0
ko:K01641	0	1	1	1	0	0	0	0	0	0
ko:K01643	0	0	1	1	0	1	0	0	0	0
ko:K01644	0	0	1	1	0	1	0	0	0	0
ko:K01646	0	0	1	1	0	1	0	0	0	0
ko:K01647	1	0	0	0	1	1	0	1	1	0
ko:K01649	1	1	0	0	1	1	0	1	1	1
ko:K01652	1	1	1	1	1	3	0	1	0	1
ko:K01653	1	1	0	0	1	2	0	1	0	1
ko:K01654	0	0	0	0	0	0	0	0	0	0
ko:K01657	1	1	0	0	1	1	0	0	0	0
ko:K01658	1	1	0	0	1	0	1	0	0	0
ko:K01659	0	0	0	0	0	1	0	0	0	0
ko:K01661	0	0	0	0	1	1	1	0	0	1
ko:K01662	1	0	1	0	2	1	1	1	1	1
ko:K01664	0	0	0	0	0	1	0	0	0	0
ko:K01665	0	0	0	0	1	1	0	0	0	0
ko:K01666	0	0	0	0	0	1	0	0	0	0
ko:K01667	0	0	0	0	0	0	0	0	0	0
ko:K01668	0	0	0	0	0	1	0	0	0	0
ko:K01669	0	0	0	0	0	1	0	0	0	0
ko:K01671	0	0	0	0	0	1	0	0	0	0
ko:K01673	1	1	0	0	1	2	0	0	0	0
ko:K01674	0	0	1	0	0	1	0	0	0	0
ko:K01676	0	0	0	0	1	3	1	0	0	1
ko:K01677	0	0	0	0	0	0	0	1	0	0
ko:K01678	0	0	0	0	0	0	0	1	0	0
ko:K01679	1	0	0	1	0	1	0	0	1	0
ko:K01681	1	0	0	0	1	1	0	1	1	0
ko:K01682	0	0	0	0	0	1	0	0	0	0
ko:K01684	0	0	0	0	0	0	0	0	0	0
ko:K01685	0	0	1	0	1	1	0	1	0	0
ko:K01686	0	0	1	0	1	2	0	1	0	0
ko:K01687	1	1	0	0	1	1	0	2	1	1
ko:K01689	1	1	1	1	1	1	1	1	0	1
ko:K01690	1	0	0	0	0	1	0	0	0	0
ko:K01692	0	0	0	0	0	0	0	0	0	0
ko:K01693	1	0	0	0	0	0	0	1	1	0
ko:K01695	1	1	0	0	1	1	0	0	0	0
ko:K01696	1	1	0	0	1	1	0	0	0	0
ko:K01697	0	0	0	0	0	0	0	0	0	0
ko:K01698	1	0	0	0	0	1	0	0	0	0
ko:K01699	0	0	0	0	0	1	0	0	0	0
ko:K01703	1	0	0	0	1	1	0	1	1	1
ko:K01704	1	1	0	0	1	1	0	1	1	1
ko:K01706	0	0	0	0	0	1	0	0	0	0
ko:K01707	0	0	0	0	0	0	0	0	0	0
ko:K01708	0	0	0	0	0	1	0	0	0	0
ko:K01709	0	0	0	0	1	0	0	0	0	0
ko:K01710	1	1	1	1	1	1	1	1	0	1
ko:K01711	0	0	0	0	1	1	1	0	0	1
ko:K01712	0	0	0	0	1	1	1	0	0	0
ko:K01713	0	0	0	0	0	0	0	0	0	0
ko:K01714	1	1	1	1	1	2	1	1	1	1
ko:K01715	0	0	0	0	0	0	0	1	1	0
ko:K01716	0	0	0	0	0	1	0	0	0	0
ko:K01719	0	0	0	0	1	1	1	0	0	1
ko:K01720	0	0	0	0	0	1	0	0	0	0
ko:K01724	0	0	0	0	0	0	0	0	0	0
ko:K01725	0	0	0	0	0	0	0	0	0	0
ko:K01727	0	1	0	0	0	0	0	0	0	0
ko:K01729	0	0	0	0	0	0	0	0	0	0
ko:K01730	0	0	0	0	0	0	0	0	0	0
ko:K01733	1	1	0	1	1	1	0	1	2	1
ko:K01734	0	0	1	0	1	1	0	2	1	1
ko:K01735	0	1	1	0	1	1	1	1	0	1
ko:K01736	1	1	1	0	1	1	1	1	1	1
ko:K01737	1	0	0	0	1	1	0	0	0	1
ko:K01738	2	1	2	1	2	2	1	1	1	1
ko:K01739	0	1	0	0	0	1	0	0	0	0
ko:K01740	0	1	0	0	2	0	1	2	1	1
ko:K01744	0	0	0	0	1	1	1	0	0	0
ko:K01745	0	0	0	0	1	1	1	0	0	0
ko:K01746	0	0	0	0	0	0	0	0	0	0
ko:K01749	1	0	0	0	0	1	0	0	0	0
ko:K01750	0	0	1	0	0	0	0	0	0	0
ko:K01751	0	0	0	0	0	1	0	0	0	0
ko:K01752	1	2	2	2	1	4	1	1	0	1
ko:K01753	0	0	0	0	0	1	0	0	0	0
ko:K01754	1	1	0	0	0	3	0	1	1	0
ko:K01755	1	0	0	1	1	1	0	1	1	1
ko:K01756	1	1	1	1	1	1	1	1	1	1
ko:K01758	0	0	0	0	0	0	0	0	0	0
ko:K01759	1	1	1	0	1	2	0	0	1	1
ko:K01760	1	0	1	1	0	2	0	0	0	0
ko:K01761	0	0	0	0	0	1	0	0	1	0
ko:K01766	0	0	0	0	0	1	0	0	0	0
ko:K01768	0	0	0	0	0	0	0	0	0	0
ko:K01770	0	0	0	0	1	1	1	0	1	1
ko:K01771	0	0	0	0	0	0	0	0	0	0
ko:K01772	1	1	0	0	0	1	0	0	0	0
ko:K01775	0	1	1	1	1	3	1	1	0	1
ko:K01776	1	1	1	1	1	1	1	1	1	1
ko:K01778	1	0	1	1	1	1	0	1	1	1
ko:K01779	0	0	1	1	0	1	0	0	0	0
ko:K01782	0	0	0	0	0	1	0	0	0	0
ko:K01783	1	1	1	1	1	1	1	1	1	1
ko:K01784	1	2	2	2	1	2	1	1	0	1
ko:K01785	1	1	2	1	3	3	1	1	0	1.5
ko:K01786	0	1	1	1	0	1	0	0	1	0
ko:K01787	0	0	0	0	1	0	0	0	0	1
ko:K01788	0	1	2	0	0	1	0	1	0	0
ko:K01790	1	1	1	1	2	0	1	1	0	1
ko:K01791	0	0	0	1	3	1	1	0	1	1.5
ko:K01792	0	0	0	0	0	1	0	0	0	0
ko:K01801	0	0	0	0	0	1	0	0	0	0
ko:K01802	1	0	0	0	1	0	0	0	0	0
ko:K01803	1	1	1	1	1	1	1	1	1	1
ko:K01804	0	0	1	0	1	1	0	0	0	0
ko:K01805	0	0	0	0	1	1	0	0	0	0
ko:K01807	1	1	1	1	1	1	0	0	0	0
ko:K01808	1	0	0	0	1	0	1	1	1	1
ko:K01809	0	1	1	1	1	1	1	0	0	1
ko:K01810	0	1	1	1	1	1	1	1	1	1
ko:K01811	0	0	0	0	1	2	0	0	0	0
ko:K01812	0	0	1	0	1	1	0	1	0	0
ko:K01813	0	0	1	0	1	1	0	0	0	0.5
ko:K01814	1	0	0	0	1	1	0	1	1	1
ko:K01815	0	0	1	0	1	1	0	1	0	0
ko:K01816	0	0	0	0	0	1	0	0	0	0
ko:K01817	0	1	0	0	1	0	0	0	0	0
ko:K01818	0	1	0	0	1	1	0	0	0	0
ko:K01819	0	2	2	0	0	0	0	0	0	0
ko:K01821	0	1	1	1	0	1	0	0	0	0
ko:K01823	0	1	1	1	0	1	0	0	0	0
ko:K01825	0	0	0	0	0	1	0	0	0	0
ko:K01826	0	0	0	0	0	0	0	0	0	0
ko:K01834	0	1	2	2	1	1	0	0	0	0
ko:K01835	1	1	1	1	1	1	1	1	1	1
ko:K01838	0	0	2	1	0	1	0	0	0	0
ko:K01839	0	1	1	0	0	1	0	1	0	0
ko:K01840	1	0	0	0	1	1	1	0	0	1
ko:K01841	0	0	0	0	0	0	0	0	0	0
ko:K01843	1	0	0	0	1	0	0	0	0	0
ko:K01844	0	0	0	0	0	0	0	0	0	0
ko:K01845	0	0	0	0	0	1	0	0	0	0
ko:K01846	0	0	0	0	0	1	0	0	0	0
ko:K01847	0	0	0	0	2	1	0	0	0	2
ko:K01854	0	0	0	1	0	0	0	1	0	0
ko:K01856	0	0	0	0	0	0	0	0	0	0
ko:K01857	0	0	0	0	0	1	0	0	0	0
ko:K01858	0	0	0	0	1	0	1	0	0	0
ko:K01866	1	1	1	1	1	1	1	1	1	1
ko:K01867	1	1	1	1	1	2	1	1	1	1
ko:K01868	1	1	1	1	1	1	1	1	1	1
ko:K01869	1	1	1	1	1	1	1	1	1	1
ko:K01870	1	1	1	1	1	1	1	0	1	1
ko:K01872	1	1	1	1	1	1	1	2	1	1
ko:K01873	1	1	1	1	1	1	1	1	1	1
ko:K01874	1	1	1	1	1	1	1	1	1	1
ko:K01875	1	1	1	1	1	1	1	1	1	1
ko:K01876	1	1	1	1	1	1	1	1	1	1
ko:K01878	1	1	1	1	0	1	0	0	0	0
ko:K01879	1	1	1	1	0	1	0	0	0	0
ko:K01880	0	0	0	0	1	0	1	1	1	1
ko:K01881	1	1	1	1	1	1	1	1	1	1
ko:K01883	1	1	1	1	1	1	1	1	1	1
ko:K01885	2	0	0	0	1	1	1	1	1	1
ko:K01886	0	0	0	0	1	1	1	1	1	1
ko:K01887	1	1	1	1	1	1	1	1	1	1
ko:K01889	1	1	1	1	1	1	1	1	1	1
ko:K01890	1	1	1	1	1	1	1	1	1	1
ko:K01892	1	1	1	1	1	1	1	1	1	1
ko:K01893	0	1	1	1	1	1	1	1	1	1
ko:K01894	1	0	0	0	0	1	0	0	0	0
ko:K01895	1	0	0	0	1	1	1	0	0	1
ko:K01897	0	0	0	0	4	1	2	1	0	3
ko:K01902	0	0	0	0	1	1	1	0	0	0
ko:K01903	0	0	0	0	1	1	1	0	0	0
ko:K01908	0	0	0	0	0	1	0	0	0	0
ko:K01910	0	0	0	1	0	1	0	0	0	0
ko:K01911	0	0	0	0	1	1	0	0	0	1
ko:K01912	0	0	0	0	2	0	0	0	0	0
ko:K01914	0	1	0	1	1	1	1	1	1	1
ko:K01915	1	1	1	1	3	1	2	2	2	2
ko:K01916	0	1	1	1	0	1	0	0	0	0
ko:K01918	0	0	0	0	1	1	1	0	0	1
ko:K01919	1	0	1	1	0	1	0	0	0	0
ko:K01920	1	0	0	0	0	1	0	0	0	0
ko:K01921	1	1	1	1	1	2	1	1	0	1
ko:K01922	0	1	1	0	0	0	0	0	0	0
ko:K01923	1	1	1	1	1	1	1	1	1	1
ko:K01924	1	1	1	1	1	1	1	1	1	1
ko:K01925	1	1	1	1	1	1	1	1	0	1
ko:K01926	0	1	2	1	1	0	0	1	1	1
ko:K01928	1	1	1	2	1	1	1	1	1	1
ko:K01929	1	1	1	1	1	1	1	1	1	1
ko:K01933	1	1	1	1	1	1	1	1	1	1
ko:K01934	0	1	1	1	1	1	0	1	0	1
ko:K01935	1	0	0	0	1	2	0	0	0	1
ko:K01937	1	1	1	1	1	1	1	1	1	1
ko:K01938	0	1	1	1	1	0	1	1	1	0
ko:K01939	1	1	1	1	1	1	1	2	1	1
ko:K01940	1	0	0	1	1	1	0	1	1	1
ko:K01941	0	0	0	0	0	0	0	0	0	0
ko:K01945	1	1	1	1	1	1	1	1	1	1
ko:K01950	1	0	0	0	1	0	1	1	1	1
ko:K01951	1	1	1	1	1	2	1	1	1	1
ko:K01952	3	1	3	3	1	1	1	1	1	1
ko:K01953	1	0	1	1	1	1	0	1	1	2
ko:K01955	1	1	1	2	2	1	1	1	1	1
ko:K01956	1	1	1	2	1	1	1	1	1	1
ko:K01958	0	0	1	0	0	0	0	0	1	0
ko:K01960	0	0	0	0	2	0	1	0	0	1
ko:K01961	1	1	1	1	2	1	0	0	1	0
ko:K01962	1	1	1	1	0	1	0	1	1	0
ko:K01963	1	1	1	1	0	1	0	1	1	0
ko:K01966	0	0	0	0	1	0	0	0	0	0
ko:K01971	0	0	0	0	0	0	0	0	0	0
ko:K01972	1	1	1	1	1	2	1	0	1	1
ko:K01974	0	0	0	0	0	0	0	0	0	0
ko:K01975	1	0	0	0	0	1	0	0	0	0
ko:K01989	0	1	2	1	0	0	0	2	0	0
ko:K01990	3	11	8	5	5	2	2	2	3	4
ko:K01991	0	0	0	0	1	1	1	0	0	3
ko:K01992	2	8	8	4	6	4	1	2	0	7
ko:K01993	0	0	0	0	3	2	1	0	0	3
ko:K01995	0	1	0	0	0	1	0	1	2	0
ko:K01996	0	1	0	0	0	1	0	1	2	0
ko:K01997	0	1	0	0	0	1	0	1	2	0
ko:K01998	0	1	0	0	0	1	0	1	0	0
ko:K01999	0	1	0	0	0	2	0	1	0	0
ko:K02000	0	0	1	0	1	1	0	0	0	0
ko:K02001	0	0	1	0	1	1	0	0	0	0
ko:K02002	1	0	1	0	1	1	0	0	0	0
ko:K02003	0	8	8	4	6	2	1	4	6	1
ko:K02004	0	7	8	3	9	2	0	2	1	1
ko:K02005	0	1	0	0	4	0	1	0	0	1
ko:K02006	0	0	0	0	0	1	0	0	0	0
ko:K02007	0	0	0	0	0	1	0	0	0	0
ko:K02008	0	0	0	0	0	1	0	0	0	0
ko:K02009	0	0	0	0	0	1	0	0	0	0
ko:K02010	0	2	0	0	0	2	0	0	1	0
ko:K02011	0	2	0	0	0	2	0	0	0	0
ko:K02012	0	1	0	0	0	2	0	0	0	0
ko:K02013	0	2	2	0	1	8	0	0	0	1
ko:K02014	19	0	0	0	4	5	2	0	0	0
ko:K02015	1	4	4	0	2	10	1	1	0	1
ko:K02016	1	2	2	0	2	8	0	0	0	1
ko:K02017	0	0	0	0	0	1	0	1	0	0
ko:K02018	0	0	0	0	0	1	0	1	1	0
ko:K02019	0	0	0	0	0	1	0	0	0	0
ko:K02020	0	0	0	0	0	2	0	1	1	0
ko:K02021	0	0	0	0	0	0	0	0	0	0
ko:K02022	1	0	0	0	0	0	0	0	0	0
ko:K02024	0	0	0	0	0	1	0	0	0	0
ko:K02025	0	2	3	0	0	2	0	1	0	0
ko:K02026	0	2	4	0	0	2	0	2	0	0
ko:K02027	0	2	3	0	0	2	0	1	0	0
ko:K02028	1	4	2	3	0	2	0	1	2	0
ko:K02029	1	6	2	3	0	3	0	2	2	0
ko:K02030	1	6	2	3	0	2	0	3	1	0
ko:K02031	1	0	1	0	0	2	0	0	1	0
ko:K02032	1	0	1	0	0	2	0	0	2	0
ko:K02033	2	0	1	0	0	2	0	0	1	0
ko:K02034	1	0	1	0	0	2	0	0	1	0
ko:K02035	1	2	1	2	0	2	0	0	1	0
ko:K02036	1	3	2	2	1	1	0	1	1	0
ko:K02037	1	2	1	1	1	1	0	1	1	0
ko:K02038	1	2	1	1	1	1	0	1	1	0
ko:K02039	1	2	1	1	1	1	0	1	0	1
ko:K02040	1	2	2	2	2	1	1	1	1	1
ko:K02041	0	0	0	1	0	1	0	0	0	0
ko:K02042	0	0	0	2	0	1	0	0	0	0
ko:K02043	0	0	0	0	0	1	0	0	0	0
ko:K02044	0	0	0	1	0	1	0	0	1	0
ko:K02045	0	0	0	0	0	1	0	0	0	0
ko:K02046	0	0	0	0	0	1	0	0	0	0
ko:K02047	0	0	0	0	0	1	0	0	0	0
ko:K02048	0	0	0	0	0	2	0	0	0	0
ko:K02049	1	0	0	0	0	0	0	0	0	0
ko:K02050	0	0	0	0	0	0	0	1	0	0
ko:K02051	2	0	0	0	1	0	0	1	1	0
ko:K02052	0	0	1	0	0	1	0	0	0	0
ko:K02053	0	0	0	0	0	1	0	0	0	0
ko:K02054	0	0	1	0	0	1	0	0	0	0
ko:K02055	0	0	1	0	0	1	0	0	0	0
ko:K02056	1	1	1	0	0	2	0	1	2	0
ko:K02057	2	2	2	0	0	4	0	2	3	0
ko:K02058	1	0	1	0	0	2	0	0	0	0
ko:K02062	0	0	0	0	0	1	0	0	0	0
ko:K02063	0	0	0	0	0	1	0	0	0	0
ko:K02064	0	0	0	0	0	1	0	0	0	0
ko:K02065	3	0	0	0	1	1	1	0	0	1
ko:K02066	3	0	0	0	1	1	1	0	0	1
ko:K02067	3	0	0	0	1	1	1	0	0	1
ko:K02068	0	0	0	1	1	1	0	0	0	1
ko:K02069	0	0	1	1	1	1	0	0	0	1
ko:K02071	0	1	2	1	0	3	0	0	1	0
ko:K02072	0	1	2	1	0	3	0	1	1	0
ko:K02073	0	1	2	2	0	4	0	1	1	0
ko:K02074	1	0	0	1	0	0	0	0	0	0
ko:K02075	1	0	0	1	0	0	0	0	0	0
ko:K02076	0	0	1	1	0	0	0	0	0	0
ko:K02077	0	0	0	1	0	0	0	0	0	0
ko:K02078	1	2	2	2	2	1	1	3	2	1
ko:K02079	0	0	0	0	0	1	0	0	0	0
ko:K02080	0	0	0	0	0	0	0	0	0	0
ko:K02081	0	0	0	0	0	2	0	0	0	0
ko:K02082	0	1	0	0	0	1	0	0	0	0
ko:K02083	1	0	0	0	0	0	0	0	0	0
ko:K02086	0	1	1	1	0	0	0	0	0	0
ko:K02099	0	0	0	0	0	1	0	0	0	0
ko:K02100	0	0	0	0	0	1	0	0	0	0
ko:K02103	0	0	1	0	0	0	0	0	0	0
ko:K02106	0	0	0	0	0	0	0	0	0	0
ko:K02107	0	0	0	0	0	0	0	0	0	0
ko:K02108	1	1	1	1	1	1	1	2	0	1
ko:K02109	2	1	1	1	1	1	1	1	0	1
ko:K02110	1	1	1	1	1	1	1	2	0	1
ko:K02111	1	1	1	1	1	1	1	2	0	1
ko:K02112	1	1	1	1	1	1	1	2	0	1
ko:K02113	1	1	1	1	1	1	1	1	0	1
ko:K02114	1	1	1	1	1	1	1	2	0	1
ko:K02115	1	1	1	1	1	1	1	2	0	1
ko:K02116	0	0	0	0	0	1	0	0	0	0
ko:K02117	0	0	1	0	1	0	0	0	1	0
ko:K02118	0	0	1	0	1	0	0	0	1	0
ko:K02119	0	0	1	0	0	0	0	0	0	0
ko:K02120	0	0	1	0	1	0	0	0	1	0
ko:K02121	0	0	1	0	1	0	0	0	0	0
ko:K02122	0	0	1	0	0	0	0	0	1	0
ko:K02123	0	0	1	0	1	0	0	0	0	0
ko:K02124	0	0	1	0	1	0	0	0	1	0
ko:K02160	1	1	1	1	0	1	0	0	1	0
ko:K02167	0	0	0	0	0	0	0	0	0	0
ko:K02168	0	0	0	0	0	0	0	0	0	0
ko:K02169	0	0	0	0	1	1	0	0	0	0.5
ko:K02170	0	0	0	0	0	1	0	0	0	0
ko:K02171	0	0	0	0	0	0	0	0	0	0
ko:K02172	0	0	0	0	0	0	0	0	0	0
ko:K02173	0	0	0	0	0	0	0	0	0	0
ko:K02182	0	0	0	0	0	1	0	0	0	0
ko:K02188	1	0	0	0	1	1	0	1	0	0
ko:K02189	1	0	0	0	0	1	0	1	0	0
ko:K02190	0	0	0	0	1	1	0	0	0	0
ko:K02191	0	0	0	0	0	1	0	0	0	0
ko:K02192	0	0	0	0	0	1	0	0	0	0
ko:K02193	1	0	0	0	0	1	0	0	0	0
ko:K02194	1	0	0	0	0	1	0	0	0	0
ko:K02195	1	0	0	0	0	1	0	0	0	0
ko:K02196	0	0	0	0	0	1	0	0	0	0
ko:K02197	1	0	0	0	0	1	0	0	0	0
ko:K02198	1	0	0	0	0	1	0	0	0	0
ko:K02199	1	0	0	0	0	1	0	0	0	0
ko:K02200	2	0	0	0	0	1	0	0	0	0
ko:K02203	0	0	0	0	0	0	0	0	1	0
ko:K02204	1	0	0	0	0	0	0	0	0	0
ko:K02217	0	0	0	0	1	1	0	0	1	1
ko:K02221	1	1	1	1	0	1	0	0	0	0
ko:K02224	1	0	0	0	1	1	0	0	0	0
ko:K02225	1	0	0	0	0	0	0	0	0	0
ko:K02226	1	0	0	0	1	1	0	2	0	0
ko:K02227	1	0	0	0	1	1	0	1	0	0
ko:K02229	1	0	0	0	0	0	0	0	0	0
ko:K02230	1	0	0	0	1	0	0	0	0	0
ko:K02231	1	0	0	0	1	1	0	2	0	0
ko:K02232	1	0	0	0	1	1	0	1	0	0
ko:K02233	1	0	0	0	0	1	0	1	0	0
ko:K02234	1	0	0	0	0	0	0	0	0	0
ko:K02236	0	1	1	1	0	0	0	0	0	0
ko:K02237	0	1	1	1	0	1	0	0	0	0
ko:K02238	0	1	1	1	1	1	0	0	0	0
ko:K02240	0	1	1	1	0	0	0	0	0	0
ko:K02242	0	1	1	1	0	0	0	0	0	0
ko:K02243	0	1	1	1	0	0	0	0	0	0
ko:K02244	0	1	1	1	0	0	0	0	0	0
ko:K02245	0	1	1	1	0	0	0	0	0	0
ko:K02246	0	1	1	1	0	0	0	0	0	0
ko:K02248	0	1	1	1	0	0	0	0	0	0
ko:K02250	0	0	0	0	0	0	0	0	0	0
ko:K02255	0	0	0	0	0	1	0	0	0	0
ko:K02259	0	0	0	0	0	0	0	0	0	0
ko:K02274	1	0	0	0	0	0	0	0	0	0
ko:K02278	0	0	0	0	0	0	0	0	0	0
ko:K02279	0	0	0	0	0	0	0	0	0	0
ko:K02280	1	0	0	0	0	0	0	0	0	0
ko:K02282	0	0	0	0	0	0	0	0	0	0
ko:K02283	0	0	0	0	0	0	0	0	0	0
ko:K02291	1	0	0	0	0	0	0	0	0	0
ko:K02297	1	0	0	0	0	1	0	0	0	0
ko:K02298	1	0	0	0	0	1	0	0	0	0
ko:K02299	1	0	0	0	0	1	0	0	0	0
ko:K02300	1	0	0	0	0	1	0	0	0	0
ko:K02301	1	0	0	0	0	1	0	0	0	0
ko:K02302	1	0	0	0	0	1	0	0	0	0
ko:K02303	0	0	0	0	0	1	0	0	0	0
ko:K02304	0	0	0	0	0	0	0	0	0	0
ko:K02313	1	1	1	1	1	1	1	1	1	1
ko:K02314	1	1	1	1	1	1	1	1	1	1
ko:K02315	0	0	1	0	0	1	0	3	1	0
ko:K02316	1	1	1	1	1	1	0	1	1	1
ko:K02317	0	0	0	0	0	1	0	0	0	0
ko:K02334	0	0	1	0	0	0	0	1	1	0
ko:K02335	1	1	1	1	1	1	1	1	1	1
ko:K02336	0	0	0	0	0	1	0	0	0	0
ko:K02337	1	1	1	1	1	1	1	1	1	1
ko:K02338	1	1	1	1	1	1	1	0	1	1
ko:K02339	1	0	0	0	0	1	0	0	0	0
ko:K02340	1	1	1	1	1	1	1	1	1	1
ko:K02341	1	1	1	1	1	1	1	1	0	1
ko:K02342	1	1	1	1	2	1	2	0	0	2
ko:K02343	1	1	1	1	1	1	1	1	1	1
ko:K02344	0	0	0	0	0	1	0	0	0	0
ko:K02345	0	0	0	0	0	1	0	0	0	0
ko:K02346	1	1	1	1	1	1	1	0	0	1
ko:K02347	0	0	0	0	0	0	0	0	0	0
ko:K02348	0	0	1	0	0	1	0	0	0	0
ko:K02352	0	0	0	0	0	0	0	0	0	0
ko:K02355	1	1	1	1	2	1	2	2	2	2
ko:K02356	1	1	1	2	1	2	1	1	1	1
ko:K02357	1	1	1	1	1	1	1	1	1	1
ko:K02358	1	1	2	1	1	2	1	1	1	1
ko:K02361	0	0	0	0	1	1	0	0	0	1
ko:K02362	0	0	0	0	0	1	0	0	0	0
ko:K02363	0	0	0	0	0	1	0	0	0	0
ko:K02364	0	0	0	0	0	1	0	0	0	0
ko:K02371	1	1	0	0	1	0	0	1	1	0
ko:K02372	1	1	2	2	0	1	0	1	1	0
ko:K02377	0	0	0	0	1	1	1	0	0	1
ko:K02379	1	0	0	0	0	1	0	0	0	0
ko:K02380	0	0	0	0	0	1	0	0	0	0
ko:K02381	0	0	0	0	0	1	0	0	0	0
ko:K02385	0	0	0	0	0	0	0	0	0	0
ko:K02386	0	0	0	0	0	2	0	0	0	0
ko:K02387	1	0	0	0	0	2	0	0	0	0
ko:K02388	1	0	0	0	0	2	0	0	0	0
ko:K02389	0	0	0	0	0	2	0	0	0	0
ko:K02390	0	0	0	0	0	2	0	0	0	0
ko:K02391	1	0	0	0	0	2	0	0	0	0
ko:K02392	1	0	0	0	0	2	0	0	0	0
ko:K02393	1	0	0	0	0	2	0	0	0	0
ko:K02394	1	0	0	0	0	2	0	0	0	0
ko:K02395	0	0	0	0	0	2	0	0	0	0
ko:K02396	0	0	0	0	0	2	0	0	0	0
ko:K02397	0	0	0	0	0	2	0	0	0	0
ko:K02398	0	0	0	0	0	2	0	0	0	0
ko:K02399	0	0	0	0	0	2	0	0	0	0
ko:K02400	1	0	0	0	0	2	0	0	0	0
ko:K02401	1	0	0	0	0	2	0	0	0	0
ko:K02402	0	0	0	0	0	1	0	0	0	0
ko:K02403	0	0	0	0	0	1	0	0	0	0
ko:K02404	1	0	0	0	0	0	0	0	0	0
ko:K02405	0	0	0	0	0	2	0	0	0	0
ko:K02406	0	0	0	0	0	1	0	0	0	0
ko:K02407	0	0	0	0	0	2	0	0	0	0
ko:K02408	1	0	0	0	0	2	0	0	0	0
ko:K02409	1	0	0	0	0	2	0	0	0	0
ko:K02410	1	0	0	0	0	2	0	0	0	0
ko:K02411	0	0	0	0	0	2	0	0	0	0
ko:K02412	1	0	0	0	0	2	0	0	0	0
ko:K02413	0	0	0	0	0	1	0	0	0	0
ko:K02414	0	0	0	0	0	2	0	0	0	0
ko:K02415	1	0	0	0	0	2	0	0	0	0
ko:K02416	0	0	0	0	0	2	0	0	0	0
ko:K02417	1	0	0	0	0	2	0	0	0	0
ko:K02418	0	0	0	0	0	1	0	0	0	0
ko:K02419	1	0	0	0	0	2	0	0	0	0
ko:K02420	1	0	0	0	0	2	0	0	0	0
ko:K02421	1	0	0	0	0	2	0	0	0	0
ko:K02422	0	0	0	0	0	2	0	0	0	0
ko:K02423	0	0	0	0	0	1	0	0	0	0
ko:K02424	0	0	1	1	0	1	0	1	0	0
ko:K02425	0	0	0	0	0	1	0	0	0	0
ko:K02426	1	0	0	0	1	2	1	0	0	1
ko:K02427	1	0	0	0	0	1	0	0	0	0
ko:K02428	1	1	0	1	2	1	2	1	1	2
ko:K02429	1	0	0	0	3	1	1	0	0	1
ko:K02430	0	0	0	0	0	1	0	0	0	0
ko:K02431	0	0	0	0	0	1	0	0	0	0
ko:K02433	2	1	1	1	0	0	0	0	0	0
ko:K02434	1	1	1	1	0	0	0	0	0	0
ko:K02435	1	1	1	1	0	0	0	0	0	0
ko:K02436	0	0	0	0	0	0	0	0	0	0
ko:K02437	1	0	1	1	1	1	1	0	0	1
ko:K02438	0	0	0	0	0	1	0	0	0	0
ko:K02439	0	0	0	0	0	1	0	0	0	0
ko:K02440	1	2	2	2	0	1	0	0	0	0
ko:K02441	0	0	0	0	0	1	0	0	0	0
ko:K02443	0	0	0	0	0	0	0	0	0	0
ko:K02444	1	0	0	0	0	1	0	0	0	0
ko:K02445	0	0	0	0	0	1	0	0	0	0
ko:K02446	0	0	0	0	0	1	0	0	0	0
ko:K02450	0	0	0	0	0	0	0	0	0	0
ko:K02451	0	0	0	0	0	0	0	0	0	0
ko:K02452	0	0	0	0	0	0	0	0	0	0
ko:K02453	0	0	0	0	0	0	0	0	0	0
ko:K02454	0	0	0	0	0	0	0	0	0	0
ko:K02455	0	0	0	0	0	0	0	0	0	0
ko:K02456	0	0	0	0	0	0	0	0	0	0
ko:K02457	0	0	0	0	0	0	0	0	0	0
ko:K02458	0	0	0	0	0	0	0	0	0	0
ko:K02459	0	0	0	0	0	0	0	0	0	0
ko:K02460	0	0	0	0	0	0	0	0	0	0
ko:K02461	0	0	0	0	0	0	0	0	0	0
ko:K02462	0	0	0	0	0	0	0	0	0	0
ko:K02464	0	0	0	0	0	0	0	0	0	0
ko:K02466	0	0	0	0	0	1	0	0	0	0
ko:K02467	0	0	0	0	0	1	0	0	0	0
ko:K02468	0	0	0	0	0	1	0	0	0	0
ko:K02469	1	1	1	1	1	1	1	2	2	1
ko:K02470	1	1	1	1	1	1	1	2	2	1
ko:K02471	1	0	0	0	0	0	0	0	0	0
ko:K02472	0	0	0	0	1	1	0	0	0	0
ko:K02473	0	0	0	0	0	0	0	0	0	0
ko:K02474	0	0	0	0	0.5	0	0	0	0	0
ko:K02475	0	0	0	0	0	0	0	0	0	0
ko:K02476	0	0	0	0	0	0	0	0	0	0
ko:K02477	0	0	0	0	2	2	0	0	0	1
ko:K02478	0	0	0	0	0	2	0	0	0	0
ko:K02479	0	0	0	0	0	0	0	0	0	0
ko:K02481	0	0	0	0	2	0	0	0	0	0
ko:K02482	1	0	0	0	0	0	0	0	0	0
ko:K02483	3	0	0	0	0	0	0	0	0	0
ko:K02484	0	0	0	0	1	0	0	0	0	0
ko:K02485	0	0	0	0	0	1	0	0	0	0
ko:K02487	0	0	0	0	0	0	0	0	0	0
ko:K02492	0	0	0	0	0	1	0	0	0	0
ko:K02493	0	1	1	1	1	1	0	1	1	1
ko:K02494	0	0	0	0	0	1	0	0	0	0
ko:K02495	0	0	0	0	0	1	0	0	0	0
ko:K02496	0	0	0	0	0	1	0	0	0	0
ko:K02497	0	0	0	0	0	0	0	0	0	0
ko:K02498	0	0	0	0	0	1	0	0	0	0
ko:K02499	0	0	0	0	0	0	0	1	0	0
ko:K02500	1	0	0	0	1	1	0	1	1	1
ko:K02501	1	0	0	0	1	1	0	1	1	1
ko:K02502	1	0	0	0	0	0	0	0	1	0
ko:K02503	0	1	1	1	1	1	1	1	1	1
ko:K02504	0	0	0	0	0	1	0	0	0	0
ko:K02505	0	0	0	0	0	1	0	0	0	0
ko:K02506	0	0	0	0	0	1	0	0	0	0
ko:K02507	0	0	0	0	0	1	0	0	0	0
ko:K02508	0	0	0	0	0	0	0	0	0	0
ko:K02509	0	0	0	0	0	0	0	0	0	0
ko:K02510	0	0	0	0	0	0	0	0	0	0
ko:K02511	0	0	0	0	0	0	0	0	0	0
ko:K02517	1	0	0	0	1	1	1	0	0	1
ko:K02518	1	1	1	1	1	1	1	0	1	1
ko:K02519	1	1	1	1	1	1	1	1	1	1
ko:K02520	1	1	1	1	1	1	1	0	1	1
ko:K02521	0	0	0	0	0	1	0	0	0	0
ko:K02523	1	0	0	0	1	1	1	0	0	1
ko:K02525	0	0	0	0	0	1	0	0	0	0
ko:K02526	0	0	0	0	0	2	0	0	0	0
ko:K02527	0	0	0	0	1	1	1	0	0	1
ko:K02528	1	1	1	1	1	1	1	1	0	1
ko:K02529	0	4	8	3	3	5	2	2	1	0
ko:K02530	0	1	1	0	0	0	0	0	0	0
ko:K02531	0	1	0	0	0	0	0	0	0	0
ko:K02532	0	0	0	0	0	3	0	0	0	0
ko:K02533	1	0	0	0	0	1	0	0	0	0
ko:K02535	1	0	0	0	0	1	0	0	0	0
ko:K02536	1	0	0	0	1	1	1	0	0	1
ko:K02538	0	0	0	0	0	1	0	0	0	0
ko:K02548	0	0	0	1	1	1	0	0	0	1
ko:K02549	0	0	0	0	0	1	0	0	0	0
ko:K02551	0	0	0	0	1	1	0	0	0	1
ko:K02552	0	0	0	0	0	1	0	0	0	0
ko:K02553	0	0	0	0	0	1	0	0	0	0
ko:K02554	0	0	0	0	0	1	0	0	0	0
ko:K02556	1	0	0	0	0	2	0	0	0	0
ko:K02557	1	0	0	0	0	2	1	0	0	0
ko:K02558	0	0	0	0	0	1	0	0	0	0
ko:K02560	0	0	0	0	0	1	0	0	0	0
ko:K02562	0	0	0	0	0	1	0	0	0	0
ko:K02563	1	1	1	1	1	1	1	1	1	1
ko:K02564	1	1	1	1	2	1	2	1	0	2
ko:K02565	0	0	0	0	0	1	0	0	0	0
ko:K02566	0	0	0	0	0	1	0	0	0	0
ko:K02567	0	0	0	0	0	1	0	0	0	0
ko:K02568	0	0	0	0	0	1	0	0	0	0
ko:K02569	0	0	0	0	0	1	0	0	0	0
ko:K02570	0	0	0	0	0	1	0	0	0	0
ko:K02572	0	0	0	0	0	1	0	0	0	0
ko:K02573	0	0	0	0	0	1	0	0	0	0
ko:K02574	0	0	0	0	0	1	0	0	0	0
ko:K02575	1	0	0	0	0	2	0	0	0	0
ko:K02584	0	0	0	0	0	0	0	0	0	0
ko:K02585	0	0	0	0	0	0	0	0	0	0
ko:K02586	0	0	0	0	0	0	0	0	0	0
ko:K02587	0	0	0	0	0	0	0	0	0	0
ko:K02588	0	0	0	0	0	0	0	0	0	0
ko:K02589	0	0	0	0	0	0	0	0	0	0
ko:K02590	0	0	0	0	0	0	0	0	0	0
ko:K02591	0	0	0	0	0	0	0	0	0	0
ko:K02598	0	0	0	0	0	1	0	0	0	0
ko:K02600	1	1	1	1	1	1	1	1	1	1
ko:K02601	1	1	1	1	1	1	1	1	1	1
ko:K02609	0	0	0	0	0	0	0	0	0	0
ko:K02610	0	0	0	0	0	0	0	0	0	0
ko:K02611	0	0	0	0	0	0	0	0	0	0
ko:K02612	0	0	0	0	0	0	0	0	0	0
ko:K02613	0	0	0	0	0	0	0	0	0	0
ko:K02614	0	1	0	0	1	0	0	0	0	0
ko:K02615	0	0	0	0	0	0	0	0	0	0
ko:K02616	0	0	0	0	0	0	0	0	0	0
ko:K02617	0	0	0	0	0	0	0	0	0	0
ko:K02618	0	0	0	0	0	0	0	0	0	0
ko:K02619	0	0	0	0	1	1	0	0	0	0
ko:K02621	1	1	1	1	1	1	1	0	0	1
ko:K02622	1	1	1	1	1	1	1	0	0	1
ko:K02624	1	0	0	0	0	0	0	0	0	0
ko:K02626	0	0	0	0	0	0	0	0	0	0
ko:K02647	0	0	1	0	0	1	0	1	1	0
ko:K02650	0	0	0	0	0	0	0	0	0	0
ko:K02651	0	0	0	0	0	0	0	0	0	0
ko:K02652	0	0	0	0	0	0	0	0	0	0
ko:K02653	0	0	0	0	0	0	0	0	0	0
ko:K02654	0	0	0	0	0	0	0	0	0	0
ko:K02662	0	0	0	0	0	0	0	0	0	0
ko:K02663	0	0	0	0	0	0	0	0	0	0
ko:K02669	0	0	0	0	0	1	0	0	0	0
ko:K02679	0	0	0	0	0	1	0	0	0	0
ko:K02680	0	0	0	0	0	1	0	0	0	0
ko:K02681	0	0	0	0	0	1	0	0	0	0
ko:K02682	0	0	0	0	0	1	0	0	0	0
ko:K02686	0	0	0	0	0	1	0	0	0	0
ko:K02687	1	1	1	1	1	1	0	1	0	1
ko:K02688	0	0	0	0	0	1	0	0	0	0
ko:K02742	0	0	0	0	0	1	0	0	0	0
ko:K02744	0	1	0	0	0	1	0	0	0	0
ko:K02745	0	1	0	0	0	1	0	0	0	0
ko:K02746	0	1	0	0	0	1	0	0	0	0
ko:K02747	0	1	0	0	0	1	0	0	0	0
ko:K02749	0	0	0	0	0	0	0	0	0	0
ko:K02750	0	0	0	0	0	0	0	0	0	0
ko:K02752	0	0	0	0	0	1	0	0	0	0
ko:K02753	0	0	0	0	0	1	0	0	0	0
ko:K02755	0	1	3	1	0	0	0	0	0	0
ko:K02756	0	1	3	1	0	0	0	0	0	0
ko:K02757	0	1	3	1	0	0	0	0	0	0
ko:K02759	0	3	3	1	0	2	0	0	0	0
ko:K02760	0	3	4	1	0	2	0	0	0	0
ko:K02761	0	3	8	3	0	2	0	0	0	0
ko:K02768	0	1	3	1	0	2	0	1	0	0
ko:K02769	0	1	3	1	0	2	0	1	0	0
ko:K02770	0	1	3	1	0	2	0	1	0	0
ko:K02771	0	0	0	0	0	0	0	0	0	0
ko:K02773	0	0	0	0	0	1	0	0	0	0
ko:K02774	0	0	1	0	0	1	0	0	0	0
ko:K02775	0	0	1	1	1	1	0	0	0	0
ko:K02777	0	1	2	1	0	1	0	1	0	0
ko:K02778	0	1	1	0	0	1	0	0	0	0
ko:K02779	0	1	1	0	0	1	0	0	0	0
ko:K02781	0	0	2	1	0	1	0	0	0	0
ko:K02782	0	0	1	0	0	1	0	0	0	0
ko:K02783	0	0	2	0	0	2	0	0	0	0
ko:K02784	0	0	0	0	0	1	0	0	0	0
ko:K02786	0	1	1	0	0	0	0	0	0	0
ko:K02787	0	2	1	0	0	0	0	0	0	0
ko:K02788	0	2	1	0	0	0	0	0	0	0
ko:K02790	0	0	0	0	0	2	0	0	0	0
ko:K02791	0	0	0	0	0	2	0	0	0	0
ko:K02793	1	2	4	2	0	1	0	0	0	0
ko:K02794	0	2	5	1	0	1	0	0	0	0
ko:K02795	0	2	5	1	0	1	0	0	0	0
ko:K02796	0	2	5	1	0	1	0	0	0	0
ko:K02798	0	0	2	0	0	1	0	0	0	0
ko:K02799	0	0	2	0	0	1	0	0	0	0
ko:K02800	0	0	2	0	0	1	0	0	0	0
ko:K02802	0	0	1	0	0	1	0	0	0	0
ko:K02803	0	0	1	0	0	1	0	1	0	0
ko:K02804	0	0	1	0	0	1	0	1	0	0
ko:K02805	0	0	0	0	0	1	0	0	0	0
ko:K02806	0	0	0	0	0	1	0	0	0	0
ko:K02808	0	1	2	1	0	0	0	0	0	0
ko:K02809	0	1	2	1	0	1	0	0	0	0
ko:K02810	0	1	2	1	0	1	0	0	0	0
ko:K02812	0	0	0	0	0	1	0	0	0	0
ko:K02813	0	0	0	0	0	1	0	0	0	0
ko:K02814	0	0	0	0	0	1	0	0	0	0
ko:K02815	0	0	0	0	0	1	0	0	0	0
ko:K02817	0	1	1	0	0	0	0	0	0	0
ko:K02818	0	1	1	0	0	1	0	0	0	0
ko:K02819	0	1	1	0	0	1	0	0	0	0
ko:K02821	0	1	1	0	0	1	0	0	0	0
ko:K02822	0	2	3	0	0	1	0	0	0	0
ko:K02823	0	1	1	0	1	0	1	1	0	1
ko:K02824	0	1	1	1	1	1	1	1	0	0
ko:K02825	0	1	1	1	0	0	0	0	0	0
ko:K02826	0	0	0	0	0	0	0	0	0	0
ko:K02827	0	0	0	0	0	0	0	0	0	0
ko:K02828	0	0	0	0	0	0	0	0	0	0
ko:K02829	0	0	0	0	0	0	0	0	0	0
ko:K02834	1	1	1	1	1	1	1	1	1	1
ko:K02835	1	1	1	1	1	1	1	1	0	1
ko:K02836	1	1	1	1	1	0	1	1	1	0
ko:K02837	1	1	1	1	1	1	1	1	1	1
ko:K02838	1	1	1	1	1	1	1	1	1	1
ko:K02839	0	0	0	0	0	0	0	0	0	0
ko:K02840	0	0	0	0	0	0	0	0	0	0
ko:K02841	0	0	0	0	0	1	0	0	0	0
ko:K02843	0	0	0	0	0	1	0	0	0	0
ko:K02844	0	0	0	0	0	1	0	0	0	0
ko:K02846	0	0	0	0	0	1	0	0	0	0
ko:K02847	0	0	0	0	0	1	0	0	0	0
ko:K02848	0	0	0	0	0	1	0	0	0	0
ko:K02849	0	0	0	0	0	1	0	0	0	0
ko:K02850	0	0	0	0	0	0	0	0	0	0
ko:K02851	0	0	1	1	0	1	0	0	1	0
ko:K02852	0	0	0	0	0	1	0	0	0	0
ko:K02853	0	0	0	0	0	1	0	0	0	0
ko:K02854	0	0	0	0	0	1	0	0	0	0
ko:K02855	0	0	0	0	0	1	0	0	0	0
ko:K02856	0	0	0	0	1	1	0	0	0	0.5
ko:K02858	0	0	0	0	0	1	0	0	0	0
ko:K02859	0	0	1	1	0	0	0	0	0	0
ko:K02860	1	1	1	1	1	1	0	1	0	1
ko:K02863	1	1	1	1	1	1	1	1	1	1
ko:K02864	1	1	1	1	1	1	1	1	1	1
ko:K02867	1	1	1	1	1	1	1	1	1	1
ko:K02871	1	1	1	1	1	1	1	1	1	1
ko:K02874	1	1	1	1	1	1	1	1	1	1
ko:K02876	1	1	1	1	1	1	1	1	1	1
ko:K02878	1	1	1	1	1	1	1	1	1	1
ko:K02879	1	1	1	1	1	1	1	1	1	1
ko:K02881	1	1	1	1	1	1	1	1	1	1
ko:K02884	1	1	1	1	1	1	1	1	1	1
ko:K02886	1	1	1	1	1	1	1	1	1	1
ko:K02887	1	1	1	1	1	1	1	1	1	1
ko:K02888	1	1	1	1	1	1	1	1	1	1
ko:K02890	1	1	1	1	1	1	1	1	1	1
ko:K02892	1	1	1	1	1	1	1	1	1	1
ko:K02895	1	1	1	1	1	1	1	1	1	1
ko:K02897	1	0	1	0	1	1	1	0	0	1
ko:K02899	1	1	1	1	1	1	1	1	1	1
ko:K02902	1	1	1	1	1	1	1	1	1	1
ko:K02904	1	1	1	1	1	1	1	1	1	1
ko:K02906	1	1	1	1	1	1	1	1	1	1
ko:K02907	1	1	1	1	1	1	1	1	1	1
ko:K02909	1	1	1	1	1	2	1	1	1	1
ko:K02911	1	1	2	1	1	1	1	1	1	1
ko:K02913	1	3	3	2	1	1	1	1	1	1
ko:K02914	1	1	1	1	1	1	1	1	1	1
ko:K02916	1	1	1	1	1	1	1	1	1	1
ko:K02919	1	1	1	1	1	2	1	1	1	1
ko:K02926	1	1	1	1	1	1	1	1	1	1
ko:K02927	0	0	0	0	0	0	0	0	0	0
ko:K02931	1	1	1	1	1	1	1	1	1	1
ko:K02933	1	1	1	1	1	1	1	1	1	1
ko:K02935	1	1	1	1	1	1	1	1	1	1
ko:K02939	1	1	1	1	1	1	1	1	1	1
ko:K02945	1	1	1	1	1	1	1	1	1	1
ko:K02946	1	1	1	1	1	1	1	1	1	1
ko:K02948	1	1	1	1	1	1	1	1	1	1
ko:K02950	1	1	1	1	1	1	1	1	1	1
ko:K02952	1	1	1	1	1	1	1	1	1	1
ko:K02954	1	1	3	2	1	1	1	1	1	1
ko:K02956	1	1	1	1	1	1	1	1	1	1
ko:K02959	1	1	1	1	1	1	1	1	1	1
ko:K02961	1	1	1	1	1	1	1	1	1	1
ko:K02963	1	1	1	1	1	1	1	1	1	1
ko:K02965	1	1	1	1	1	1	1	1	1	1
ko:K02967	1	1	1	1	1	1	1	1	1	1
ko:K02968	1	1	1	1	1	1	1	1	1	1
ko:K02970	1	1	1	1	1	1	1	1	1	1
ko:K02972	0	0	0	0	0	1	0	0	0	0
ko:K02982	1	1	1	1	1	1	1	1	1	1
ko:K02986	1	1	1	1	1	1	1	1	1	1
ko:K02988	1	1	1	1	1	1	1	1	1	1
ko:K02990	1	1	1	1	1	1	1	1	1	1
ko:K02992	1	1	1	1	1	1	1	1	1	1
ko:K02994	1	1	1	1	1	1	1	1	1	1
ko:K02996	1	1	1	1	1	1	1	1	1	1
ko:K03040	1	1	1	1	1	1	1	1	1	1
ko:K03043	1	1	1	1	1	1	1	1	1	1
ko:K03046	1	1	1	1	1	1	1	1	1	1
ko:K03048	0	1	1	1	0	0	0	0	0	0
ko:K03060	1	1	1	1	0	1	0	0	1	0
ko:K03070	1	1	1	1	1	1	1	1	1	1
ko:K03071	1	0	0	0	0	1	0	0	0	0
ko:K03072	1	0	0	0	0	1	0	0	0	0
ko:K03073	1	1	1	1	1	1	1	1	1	1
ko:K03074	1	0	0	0	0	1	0	0	0	0
ko:K03075	1	1	1	1	1	1	1	1	1	1
ko:K03076	1	1	1	1	1	1	1	0	1	1
ko:K03077	0	0	0	0	0	1	0	0	0	0
ko:K03078	0	0	0	0	0	1	0	0	0	0
ko:K03079	0	0	0	0	0	1	0	0	0	0
ko:K03080	0	0	0	0	0	1	0	0	0	0
ko:K03081	0	1	1	0	0	1	0	0	0	0
ko:K03082	0	1	1	0	0	1	0	0	0	0
ko:K03086	1	1	1	1	1	1	2.5	2	1	1
ko:K03087	0	0	0	0	0	1	0	0	0	0
ko:K03088	2	0	1	0	35	2	4	5	2	9
ko:K03089	1	0	0	0	0	1	0	0	0	0
ko:K03090	0	0	0	0	0	0	0	0	0	0
ko:K03091	0	0	1	1	0	0	0	2	5	0
ko:K03092	0	0	1	0	1	1	1	0	0	1
ko:K03095	0	1	1	1	0	0	0	0	0	0
ko:K03098	0	0	0	0	0	1	0	0	0	0
ko:K03100	1	1	2	1	3	1	1	1	1	2
ko:K03101	1	1	1	1	1	1	1	0	0	1
ko:K03106	1	1	1	1	1	1	1	1	1	1
ko:K03110	1	1	1	1	1	1	1	1	1	1
ko:K03111	2	2	2	1	2	1	1	1	1	1
ko:K03112	0	0	0	0	0	1	0	0	0	0
ko:K03113	0	0	0	0	1	1	0	0	0	1
ko:K03116	1	0	0	0	1	1	0	1	0	1
ko:K03117	1	0	0	0	0	1	0	1	0	0
ko:K03118	1	0	0	0	1	1	0	0	0	1
ko:K03119	0	0	0	0	0	1	0	0	0	0
ko:K03146	0	0	0	0	0	0	0	0	0	0
ko:K03147	1	0	0	0	1	1	1	1	0	1
ko:K03148	0	0	0	0	0	1	0	0	0	0
ko:K03149	1	0	0	0	1	1	0	0	0	1
ko:K03150	0	0	0	0	2	1	0	0	0	1
ko:K03151	0	1	1	1	0	1	0	1	1	0
ko:K03152	0	1	0	0	1	1	1	1	0	1
ko:K03153	1	0	0	0	0	0	0	0	0	0
ko:K03154	1	0	0	0	1	1	0	0	0	1
ko:K03168	1	1	1	1	1	1	1	1	1	1
ko:K03169	0	0	2	0	3	1	2	4	1	2
ko:K03177	1	1	1	1	1	1	1	1	1	1
ko:K03179	1	0	0	0	0	1	0	0	0	0
ko:K03181	0	0	0	0	0	1	0	0	0	0
ko:K03182	0	0	1	0	0	1	0	0	0	0
ko:K03183	1	0	0	0	1	1	1	0	0	1
ko:K03184	0	0	0	0	0	1	0	0	0	0
ko:K03185	1	0	0	0	0	1	0	0	0	0
ko:K03186	0	0	1	0	0	2	0	0	0	0
ko:K03187	0	0	0	0	0	1	0	0	0	0
ko:K03188	0	0	0	0	0	1	0	0	0	0
ko:K03189	0	0	0	0	0	1	0	0	0	0
ko:K03190	0	0	0	0	0	1	0	0	0	0
ko:K03191	0	0	0	0	0	0	0	0	0	0
ko:K03192	0	0	0	0	0	0	0	0	0	0
ko:K03194	0	0	0	0	0	0	0	0	0	0
ko:K03195	0	0	0	0	0	0	0	0	0	0
ko:K03196	0	0	0	0	0	0	0	0	0	0
ko:K03197	0	0	0	0	0	0	0	0	0	0
ko:K03198	0	0	0	0	0	0	0	0	0	0
ko:K03199	0	0	0	0	0	0	0	0	0	0
ko:K03200	0	0	0	0	0	0	0	0	0	0
ko:K03201	0	0	0	0	0	0	0	0	0	0
ko:K03203	0	0	0	0	0	0	0	0	0	0
ko:K03204	0	0	0	0	0	0	0	0	0	0
ko:K03205	0	0	0	0	0	0	0	4	2	0
ko:K03207	0	0	0	0	0	1	0	0	0	0
ko:K03208	0	0	0	0	0	1	0	0	0	0
ko:K03210	1	2	1	1	1	1	1	1	1	1
ko:K03212	0	0	0	0	0	1	0	0	0	0
ko:K03214	0	0	0	0	0	1	0	0	0	0
ko:K03215	1	1	1	1	1	1	1	2	0	1
ko:K03216	0	1	1	1	0	1	0	1	1	0
ko:K03217	1	2	2	2	1	1	1	1	0	1
ko:K03218	1	1	1	1	1	1	0	1	1	1
ko:K03219	0	0	0	0	0	0	0	0	0	0
ko:K03220	0	0	0	0	0	0	0	0	0	0
ko:K03221	0	0	0	0	0	0	0	0	0	0
ko:K03222	0	0	0	0	0	0	0	0	0	0
ko:K03223	0	0	0	0	0	0	0	0	0	0
ko:K03224	1	0	0	0	0	0	0	0	0	0
ko:K03225	0	0	0	0	0	0	0	0	0	0
ko:K03226	1	0	0	0	0	0	0	0	0	0
ko:K03227	0	0	0	0	0	0	0	0	0	0
ko:K03228	0	0	0	0	0	0	0	0	0	0
ko:K03229	0	0	0	0	0	0	0	0	0	0
ko:K03230	0	0	0	0	0	0	0	0	0	0
ko:K03269	0	0	0	0	1	1	1	0	0	1
ko:K03270	0	0	0	0	1	1	1	0	0	1
ko:K03271	1	0	0	0	0	1	0	0	0	0
ko:K03272	1	0	0	0	0	1	0	0	0	0
ko:K03273	0	0	0	0	0	1	0	0	0	0
ko:K03274	1	0	0	0	0	1	0	0	0	0
ko:K03275	0	0	0	0	0	0	0	0	0	0
ko:K03276	0	0	0	0	0	1	0	0	0	0
ko:K03278	0	0	0	0	0	0	0	0	0	0
ko:K03279	0	0	0	0	0	0	0	0	0	0
ko:K03280	0	0	0	0	0	0	0	0	0	0
ko:K03281	1	0	0	0	1	2	1	0	0	1
ko:K03282	1	1	1	1	1	1	1	0	0	1
ko:K03284	0	1	2	0	2	1	1	0	0	1
ko:K03286	0	0	0	0	0	1	0	0	0	0
ko:K03288	0	0	0	0	0	1	0	0	0	0
ko:K03289	0	0	0	0	0	1	1	0	0	1
ko:K03290	0	0	0	0	0	1	0	0	0	0
ko:K03291	0	0	0	0	0	2	0	0	0	0
ko:K03292	0	0	1	0	1	5	0	1	0	0.5
ko:K03293	0	0	2	3	0	1	0	0	0	0
ko:K03294	2	1	3	3	1	0	0	0	1	0
ko:K03296	0	0	0	0	2	0	0	0	0	0
ko:K03297	0	0	0	0	0	1	0	0	0	0
ko:K03299	1	0	0	1	0	0	0	0	0	1
ko:K03300	0	0	0	0	0	0	0	0	0	0
ko:K03301	0	0	0	0	0	0	0	0	0	0
ko:K03303	0	0	0	0	1	1	0	0	0	0
ko:K03304	0	0	0	0	0	1	0	0	0	0
ko:K03305	1	0	1	1	1	4	1	0	0	1
ko:K03306	1	0	0	0	0	0	0	0	0	1
ko:K03307	0	0	0	0	1	1	0	0	0	0
ko:K03308	0	0	0	0	1	0	0	2	1	1
ko:K03309	0	0	0	0	0	0	0	0	0	0
ko:K03310	0	1	0	0	1	1	0	1	2	0
ko:K03311	0	1	2	2	0	1	0	0	0	0
ko:K03312	0	0	0	0	0	1	0	0	0	0
ko:K03313	0	0	0	0	1	1	0	0	0	1
ko:K03314	0	0	0	0	0	1	0	0	0	0
ko:K03315	0	0	2	1	1	1	0	0	0	1
ko:K03316	1	1	1	1	0	1	0	0	0	0
ko:K03317	1	0	0	0	0	0	0	0	0	0
ko:K03318	0	0	0	0	0	0	0	0	0	0
ko:K03319	0	0	0	1	0	3	0	0	0	0
ko:K03320	1	0	1	1	1	1	0	0	0	0
ko:K03321	1	0	1	0	1	2	0	0	0	1
ko:K03322	1	0	1	1	1	1	0	0	0	0
ko:K03324	0	1	0	0	1	1	1	2	1	1
ko:K03325	0	0	0	0	0	0	0	0	0	0
ko:K03326	0	0	0	0	0	4	0	0	0	0
ko:K03327	1	1	0	0	2	2	0	0	0	1
ko:K03328	0	0	1	0	0	0	0	0	0	0
ko:K03329	0	0	0	0	0	1	0	0	0	0
ko:K03332	1	0	0	0	1	0	0	0	0	1
ko:K03335	0	0	0	0	0	1	0	0	0	0
ko:K03336	1	0	0	0	0	1	0	0	0	0
ko:K03337	0	0	0	0	0	1	0	0	0	0
ko:K03338	1	0	0	0	0	1	0	0	0	0
ko:K03339	0	0	0	0	0	0	0	0	0	0
ko:K03340	0	0	0	0	1	0	1	0	0	1
ko:K03342	0	1	0	0	0	0	0	0	0	0
ko:K03346	0	1	1	1	0	0	0	0	0	0
ko:K03366	1	0	0	0	0	0	0	0	0	0
ko:K03367	0	1	1	1	0	0	0	0	0	0
ko:K03381	0	0	0	0	0	0	0	0	0	0
ko:K03383	0	0	0	0	0	0	0	0	0	0
ko:K03385	0	0	0	0	1	1	1	0	0	0
ko:K03386	2	0	1	0	1	2	1	0	0	0
ko:K03387	1	0	1	0	1	1	1	0	0	0
ko:K03388	0	0	0	0	0	0	0	0	0	0
ko:K03389	0	0	0	0	0	0	0	0	0	0
ko:K03390	0	0	0	0	0	0	0	0	0	0
ko:K03392	0	0	0	0	0	0	0	0	0	0
ko:K03394	1	0	0	0	1	1	0	0	0	0
ko:K03395	0	0	0	0	0	0	0	0	0	0
ko:K03399	0	0	0	0	0	1	0	0	0	0
ko:K03400	0	0	0	0	0	0	0	0	0	0
ko:K03402	0	3	3	2	1	1	1	1	1	1
ko:K03406	0	0	0	0	0	3	0	0	0	0
ko:K03407	0	0	0	0	0	1	0	0	0	0
ko:K03408	0	0	0	0	0	1	0	0	0	0
ko:K03409	0	0	0	0	0	0	0	0	0	0
ko:K03410	0	0	0	0	0	0	0	0	0	0
ko:K03411	0	0	0	0	0	0	0	0	0	0
ko:K03412	0	0	0	0	0	1	0	0	0	0
ko:K03413	1	0	0	0	0	1	0	0	0	0
ko:K03414	0	0	0	0	0	1	0	0	0	0
ko:K03415	0	0	0	0	0	1	0	0	0	0
ko:K03417	0	0	0	0	0	1	0	0	0	0
ko:K03424	1	1	2	1	2	3	1	1	0	2
ko:K03425	0	0	0	0	0	1	0	0	0	0
ko:K03426	0	0	0	0	1	1	1	1	0	0
ko:K03427	1	2	1	1	1	1	1	2	1	1.5
ko:K03429	0	0	0	0	0	0	0	0	0	0
ko:K03430	0	0	1	0	1	0	0	0	0	0
ko:K03431	1	1	1	1	0	1	0	1	1	0
ko:K03435	0	0	0	0	0	2	0	0	0	0
ko:K03436	0	1	1	1	0	0	0	1	0	0
ko:K03437	0	1	1	1	1	0	0	1	0	1
ko:K03438	1	1	1	1	1	1	1	1	2	1
ko:K03439	1	1	1	1	1	1	1	1	1	1
ko:K03442	1	1	1	1	1	1	0	0	1	1
ko:K03444	0	0	0	0	1	0	0	0	0	0
ko:K03445	0	0	0	0	0	0	0	0	0	0
ko:K03446	2	0	0	0	0	1	0	0	0	0
ko:K03449	0	1	0	1	0	1	0	0	0	0
ko:K03451	0	0	0	0	0	0	0	0	0	0
ko:K03453	1	0	0	0	1	1	1	1	0	1
ko:K03455	0	0	0	1	2	1	1	0	0	1
ko:K03457	0	0	0	0	0	0	0	0	0	0
ko:K03458	0	0	0	0	0	0	0	0	0	0
ko:K03462	0	0	0	0	0	1	0	0	0	0
ko:K03464	0	0	0	0	0	0	0	0	0	0
ko:K03465	1	0	0	0	0	0	0	1	0	0
ko:K03466	1	1	1	1	1	1	1	1	0	1
ko:K03468	0	0	0	0	0	1	0	0	0	0
ko:K03469	1	0	1	2	1	1	1	1	1	1
ko:K03470	1	1	1	1	1	1	1	1	1	1
ko:K03471	0	1	1	0	0	0	0	0	0	0
ko:K03472	0	0	0	0	0	1	0	0	0	0
ko:K03473	0	0	0	0	1	1	0	0	0	1
ko:K03474	1	0	0	0	1	1	0	0	0	1
ko:K03475	0	2	3	0	0	1	0	0	0	0
ko:K03476	0	1	1	0	0	1	0	0	0	0
ko:K03477	0	0	0	0	0	1	0	0	0	0
ko:K03478	0	0	1	0	0	1	0	0	0	0
ko:K03480	0	0	0	0	0	0	0	0	0	0
ko:K03481	0	0	0	0	0	0	0	0	0	0
ko:K03482	0	0	0	0	0	0	0	0	0	0
ko:K03483	0	0	1	0	0	0	0	0	0	0
ko:K03484	0	1	1	1	0	0	0	0	0	0
ko:K03485	0	0	0	0	0	1	0	0	0	0
ko:K03486	0	1	1	1	0	0	0	0	0	0
ko:K03487	0	0	0	0	0	1	0	0	0	0
ko:K03488	0	1	3	0	0	0	0	0	0	0
ko:K03489	0	0	0	0	0	0	0	0	0	0
ko:K03490	0	0	0	0	0	1	0	0	0	0
ko:K03491	0	1	1	0	0	0	0	0	0	0
ko:K03492	0	1	1	1	0	0	0	0	0	0
ko:K03493	0	1	0	0	0	0	0	0	0	0
ko:K03495	1	1	1	1	1	1	1	1	1	1
ko:K03496	3	0	1	1	2	1	2	4	2	1
ko:K03497	1	1	1	2	2	1	1	5	1	1
ko:K03498	0	2	1	0	1	2	1	3	1	1
ko:K03499	0	2	1	0	2	1	1	4	1	1
ko:K03500	2	1	1	1	0	1	0	1	0	0
ko:K03501	1	1	1	1	1	1	1	1	0	1
ko:K03502	0	0	2	1	0	2	0	1	1	0
ko:K03503	0	0	0	0	0	3	0	0	0	0
ko:K03516	0	0	0	0	0	1	0	0	0	0
ko:K03517	1	0	0	0	1	1	1	0	0	1
ko:K03518	0	0	0	0	0	0	0	1	1	0
ko:K03521	2	0	0	0	1	1	1	1	1	1
ko:K03522	2	0	0	0	1	1	1	1	0	1
ko:K03523	0	1	1	1	0	0	0	0	0	0
ko:K03524	0	1	1	1	1	1	0	2	0	1
ko:K03525	1	0	0	0	1	0	0	2	1	1
ko:K03526	1	0	0	0	1	1	1	1	1	1
ko:K03527	1	0	0	0	1	1	1	1	1	1
ko:K03528	0	0	0	0	0	1	0	0	0	0
ko:K03529	0	1	1	1	0	0	0	1	1	0
ko:K03530	2	1	1	1	4	1	2	2	1	3.5
ko:K03531	1	1	1	1	1	1	1	1	1	1
ko:K03532	0	0	0	0	0	2	0	0	0	0
ko:K03533	0	0	0	0	0	1	0	0	0	0
ko:K03534	0	0	1	0	1	1	0	0	0	0
ko:K03535	0	0	0	0	0	2	0	0	0	0
ko:K03536	1	1	1	1	1	1	0	1	1	1
ko:K03543	2	0	0	0	1	1	0	0	0	1
ko:K03544	1	1	1	1	1	1	1	1	1	1
ko:K03545	1	1	1	1	1	1	1	2	1	1
ko:K03546	0	0	1	1	1	1	0	0	0	0
ko:K03547	1	0	1	1	1	1	0	1	0	0
ko:K03548	0	0	0	0	0	1	0	0	0	0
ko:K03549	1	0	1	1	0	1	0	0	0	1
ko:K03550	1	1	1	1	1	1	1	1	1	1
ko:K03551	1	1	1	1	1	1	1	1	1	1
ko:K03553	1	1	1	1	1	1	1	1	1	1
ko:K03554	0	0	0	0	0	1	0	0	0	0
ko:K03555	1	1	1	1	1	1	1	1	1	1
ko:K03556	0	0	0	0	0	1	0	0	0	0
ko:K03557	0	0	0	0	0	1	0	0	0	0
ko:K03558	1	0	0	0	1	1	0	0	0	0.5
ko:K03559	2	0	0	0	1	1	0	0	0	1
ko:K03560	1	0	0	0	0	1	0	0	0	0
ko:K03561	1	0	0	0	3	1	2	0	0	2
ko:K03562	1	0	0	0	0	1	0	0	0	0
ko:K03563	0	0	0	0	0	1	0	0	0	0
ko:K03564	1	0	0	0	1	1	1	0	0	1
ko:K03565	1	1	1	1	1	1	0	0	0	1
ko:K03566	0	0	0	0	0	1	0	0	0	0
ko:K03567	0	0	0	0	0	1	0	0	0	0
ko:K03568	1	0	0	0	0	1	0	0	0	0
ko:K03569	1	0	0	2	1	1	1	2	1	1
ko:K03570	1	1	2	1	1	1	1	1	0	1
ko:K03571	1	1	0	1	0	1	0	0	0	0
ko:K03572	1	1	1	1	1	1	0	1	0	1
ko:K03573	0	0	0	0	0	1	0	0	0	0
ko:K03574	1	5	1	1	0	1	0	1	0	0
ko:K03575	1	1	1	0	1	1	0	0	1	1
ko:K03576	0	0	0	0	0	1	0	0	0	0
ko:K03577	0	0	0	0	0	1	0	0	0	0
ko:K03578	0	0	0	0	0	1	0	0	0	0
ko:K03579	1	0	0	0	0	1	0	0	0	0
ko:K03580	0	0	0	0	0	1	0	0	0	0
ko:K03581	0	1	1	1	0	1	0	1	1	0
ko:K03582	0	0	0	0	0	1	0	0	0	0
ko:K03583	0	0	0	0	0	1	0	0	0	0
ko:K03584	1	1	1	1	1	1	0	1	0	1
ko:K03585	1	0	0	0	4	1	1	0	0	3
ko:K03586	0	0	0	0	0	1	0	0	0	0
ko:K03587	1	0	0	0	1	2	1	0	0	1
ko:K03588	1	1	2	1	1	1	1	2	1	1
ko:K03589	1	1	1	1	1	1	1	0	0	1
ko:K03590	1	1	1	1	1	1	1	0	0	1
ko:K03591	0	0	0	0	0	1	0	0	0	0
ko:K03592	1	0	0	0	0	1	0	0	0	0
ko:K03593	1	0	0	0	1	1	1	0	0	1
ko:K03594	1	0	0	0	1	1	0	0	0	1
ko:K03595	1	1	1	1	1	1	1	0	1	1
ko:K03596	1	1	1	1	1	1	1	1	1	1
ko:K03597	0	0	0	0	0	1	0	0	0	0
ko:K03598	0	0	0	0	0	1	0	0	0	0
ko:K03599	0	0	0	0	0	1	0	0	0	0
ko:K03600	0	0	0	0	0	1	0	0	0	0
ko:K03601	2	1	1	1	1	1	0	0	1	1
ko:K03602	1	1	1	1	1	1	1	0	0	1
ko:K03603	0	0	0	0	0	1	0	0	0	0
ko:K03604	0	0	0	0	0	1	0	0	0	0
ko:K03605	0	0	0	0	0	2	0	0	0	1
ko:K03606	0	0	0	0	1	2	0	0	0	1
ko:K03607	0	0	0	0	0	1	0	0	0	0
ko:K03608	1	0	0	0	0	1	0	0	0	0
ko:K03609	1	0	0	1	0	1	0	0	1	0
ko:K03610	1	0	0	1	0	1	0	0	0	0
ko:K03611	0	0	0	0	0	2	0	0	0	0
ko:K03612	0	0	0	0	1	1	0	1	0	1
ko:K03613	0	0	0	0	1	1	0	2	1	1
ko:K03614	0	0	0	0	1	1	0	2	1	1
ko:K03615	0	0	0	0	1	1	0	1	1	1
ko:K03616	0	0	0	0	1	1	0	1	1	1
ko:K03617	0	0	0	0	1	1	0	1	1	1
ko:K03618	0	0	0	0	0	1	0	0	0	0
ko:K03619	0	0	0	0	0	1	0	0	0	0
ko:K03620	0	0	0	0	0	1	0	0	0	1
ko:K03621	1	1	1	1	0	1	0	1	1	0
ko:K03623	0	0	0	0	0	1	0	0	0	0
ko:K03624	1	1	1	2	1	1	1	1	1	1
ko:K03625	1	1	1	1	1	1	1	1	1	1
ko:K03628	1	0	1	0	1	1	1	0	0	1
ko:K03629	1	1	1	1	1	1	1	1	0	1
ko:K03630	2	1	1	1	1	3	1	0	1	1
ko:K03631	1	1	1	1	1	1	0	1	1	1
ko:K03632	0	0	0	0	0	1	0	0	0	0
ko:K03633	0	0	0	0	0	1	0	0	0	0
ko:K03634	0	0	0	0	0	1	0	0	0	0
ko:K03635	1	0	0	0	0	1	0	0	0	0
ko:K03636	0	0	0	0	0	1	0	0	0	0
ko:K03637	1	0	0	0	0	1	0	1	0	0
ko:K03638	0	0	0	0	0	1	0	0	0	0
ko:K03639	1	0	0	0	0	1	0	1	0	0
ko:K03640	1	0	0	0	0	1	0	0	0	0
ko:K03641	1	0	0	0	0	1	0	0	0	0
ko:K03642	1	0	0	0	0	1	0	0	0	0
ko:K03643	0	0	0	0	0	1	0	0	0	0
ko:K03644	1	0	0	0	1	1	0	0	0	0
ko:K03645	0	0	0	0	0	1	0	0	0	0
ko:K03646	0	0	0	0	0	1	0	0	0	0
ko:K03647	0	1	1	1	0	1	0	0	0	0
ko:K03648	0	1	1	1	2	1	1	0	0	2
ko:K03649	0	0	0	0	0	1	0	0	0	0
ko:K03650	1	1	1	1	1	1	1	1	1	1
ko:K03651	0	0	0	0	0	1	0	0	0	0
ko:K03652	0	0	1	1	0	0	0	0	0	0
ko:K03654	1	0	2	1	3	1	2	1	0	2
ko:K03655	1	1	1	1	2	1	1	1	1	1
ko:K03656	0	0	0	0	0	1	0	0	0	0
ko:K03657	2	1	3	2	1	1	0	1	1	1
ko:K03658	0	0	0	0	0	1	0	0	0	0
ko:K03660	0	0	0	0	0	0	0	0	0	0
ko:K03664	1	1	1	1	1	1	1	1	1	1
ko:K03665	2	1	1	1	1	1	1	1	1	1
ko:K03666	1	0	0	0	0	1	0	0	1	0
ko:K03667	1	0	1	1	0	1	0	0	0	0
ko:K03668	0	0	0	0	0	1	0	0	0	0
ko:K03669	1	0	0	0	0	1	0	0	0	0
ko:K03670	1	0	0	0	0	1	0	0	0	0
ko:K03671	1	1	1	2	2	1	1	1	2	2
ko:K03672	0	0	0	0	0	1	0	0	0	0
ko:K03673	0	0	0	0	0	3	0	0	0	0
ko:K03674	0	0	0	0	0	1	0	0	0	0
ko:K03675	0	0	0	0	0	0	0	0	0	0
ko:K03676	1	0	0	0	0	1	0	0	0	0
ko:K03683	0	0	0	0	0	1	0	0	0	0
ko:K03684	2	0	0	0	0	1	0	0	0	0
ko:K03685	1	1	1	1	1	1	1	1	1	1
ko:K03686	1	1	1	1	1	1	1	2	1	1
ko:K03687	1	1	1	1	1	1	1	1	1	1
ko:K03688	0	0	1	0	0	1	0	0	0	0
ko:K03690	0	0	0	0	0	1	0	0	0	0
ko:K03693	0	1	1	0	0	0	0	0	0	0
ko:K03694	1	0	0	0	0	1	0	0	0	0
ko:K03695	1	0	1	1	1	1	1	1	0	1
ko:K03696	0	1	1	1	1	0	1	1	1	1
ko:K03697	0	1	1	1	0	0	0	0	0	0
ko:K03698	0	1	1	1	0	0	0	0	0	0
ko:K03699	1	1	1	0	1	0	0	0	0	1
ko:K03700	0	1	1	1	0	0	0	0	0	0
ko:K03701	1	1	1	2	2	1	2	2	1	2
ko:K03702	1	1	1	1	1	1	1	1	1	1
ko:K03703	1	1	2	1	1	1	1	1	1	1
ko:K03704	2	0	5	2	0	6	0	0	0	0
ko:K03705	1	1	1	1	0	0	0	1	1	0
ko:K03706	0	1	1	0	0	0	0	0	0	0
ko:K03707	0	1	0	0	0	0	0	0	0	0
ko:K03708	0	1	1	1	0	0	0	0	1	0
ko:K03709	0	1	1	1	0	0	0	0	0	0
ko:K03710	1	1	1	1	0	0	0	1	1	0
ko:K03711	1	0	1	0	3	1	1	1	0	1
ko:K03712	0	0	0	0	0	1	0	0	0	0
ko:K03713	0	1	1	1	0	0	0	0	0	0
ko:K03716	0	0	0	0	0	0	0	0	0	0
ko:K03717	0	0	0	0	0	1	0	0	0	0
ko:K03718	0	0	0	0	2	1	2	0	0	2
ko:K03719	2	0	0	0	0	1	0	1	0	1
ko:K03720	0	0	0	0	0	1	0	0	0	0
ko:K03721	0	0	0	0	0	1	0	0	0	0
ko:K03722	1	1	1	1	0	2	0	0	1	0
ko:K03723	1	1	1	1	1	1	1	1	1	1
ko:K03724	0	0	0	0	0	0	0	0	0	0
ko:K03732	0	0	0	0	0	1	0	0	0	0
ko:K03733	1	0	1	1	1	1	1	0	0	1
ko:K03734	0	1	1	1	1	1	1	1	0	1
ko:K03735	1	0	0	0	0	1	0	0	0	0
ko:K03736	1	0	0	0	0	1	0	0	0	0
ko:K03737	0	0	1	0	1	1	1	1	1	1
ko:K03739	0	1	1	1	0	0	0	0	0	0
ko:K03740	0	1	1	1	0	0	0	0	0	0
ko:K03741	0	0	0	1	0	0	0	0	0	0
ko:K03742	0	1	1	1	1	0	0	1	1	1
ko:K03743	0	0	0	0	0	1	1	0	0	0
ko:K03744	1	1	0	1	2	0	1	0	0	1
ko:K03745	0	0	0	0	0	1	0	0	0	0
ko:K03746	0	0	0	0	0	1	0	0	0	0
ko:K03747	0	0	0	0	0	1	0	0	0	0
ko:K03748	0	0	0	0	0	1	0	0	0	0
ko:K03749	0	0	0	0	0	1	0	0	0	0
ko:K03750	1	0	0	0	0	1	0	1	0	0
ko:K03752	1	0	0	0	0	1	0	0	0	0
ko:K03753	0	0	0	0	0	1	0	0	0	0
ko:K03755	0	0	0	0	0	1	0	0	0	0
ko:K03756	0	0	0	0	0	0	0	0	0	0
ko:K03758	0	0	2	0	0	1	0	0	0	0
[truncated: 3,045 more rows]

## Sheet: Table S3
Table S3. Microbial composition of each animal fecal samples
Genus	Homo sapiens (human)	Anas platyrhynchos (mallard duck)	Bos taurus (cattle)	Gallus gallus (chiken)	Sus scrofa (wild boar)	Anser sp. (anser bird)	Mus musculus (mouse)	Equus caballus (horse)	Canis lupus familiaris (dog)	Macaca fascicularis (monkey)	Mesocricetus auratus (golden hamster)	Rana pipiens (frog)	Neotoma lepida (desert woodrat)	Sus scrofa domesticus (pig)	Paradoxurus hermaphroditus (Civet cat 004)	Paradoxurus hermaphroditus (Civet cat 005)	Paradoxurus hermaphroditus (Civet cat 006)
Gluconobacter	6.13081e-07	0	0	0	0	0	0	0	2.39405e-06	0	0	0	0	0	0.706078	0.665713	0.605338
Bacteroides	0.208775	0.000743356	0.174679	0.196642	0.0105026	0.218411	0.022723	0.00293431	0.116494	0.000245196	0.331624	0.149033	6.62134e-05	0.000718613	0	0	0
Prevotella	0.0976032	0.000185839	0.0191475	0.0227691	0.233058	0.0153697	0.00134057	0.0608493	0.0906254	0.0686695	0.00790794	0.000128596	0.00323309	0.495895	0	0	0
Barnesiella	0.00853123	0	0.0201755	0.000689972	0.0882721	0.000647144	0.110616	0.00313509	0.00119357	0.0312591	0.138668	0.00123279	0.671583	0.0130284	0	0	0
Lactobacillus	0.00937336	0.0263891	0.00608087	0.394894	0.0237559	0.00485358	0.0169895	0.0653488	0.00239303	0.402738	0.0332759	3.37724e-05	0.00779435	0.00687634	0	0	0
Oscillibacter	0.0250774	0.00204423	0.240282	0.0298988	0.268067	0.00355929	0.0334397	0.0934063	0.00117227	0.0485883	0.00560622	0.000467172	0.0124847	0.0918977	0	0	0
Citrobacter	0.0029015	0.000371678	0	0	0.0142536	0.00339751	0.000227502	0.000124956	0.00100659	1.60531e-05	0.0331617	0.168291	4.16562e-06	6.17297e-05	0.115681	0.162834	0.14206
Streptococcus	0.0195217	0.456421	0	0.00206992	0.00150038	0.000647144	0.000618028	0.0177234	0.01245	0.080942	0.000260269	0	2.2958e-06	2.47192e-05	0	0.00206963	0.0013833
Faecalibacterium	0.103414	0.00371678	0.0116214	0.0384085	0.0202551	0.0330044	0.167615	0.0017651	0.01627	0.0100385	0.000311253	0	0.000425067	0.0468838	0	0	0
Enterococcus	0.0106594	0.294369	0	0.00528979	0	0.000808931	0.0398375	0.000253853	8.98151e-05	0.0480452	0.000142609	0.000218544	2.6032e-05	2.82659e-05	0	0	0
Acetivibrio	0.0141645	0.00204423	0.0708664	0.0402484	0.0170043	0.00242679	0.0435112	0.0153468	0.000201386	0.00635857	0.0280652	0.0791849	0.0414411	0.00857299	0	0	0
Psychrobacter	1.46522e-05	0.141795	0.0211138	0.0480681	0.000500125	0.0729655	5.03534e-06	0.00392552	0.000935044	0.00055918	0	0	3.90671e-06	0	0	0	0
Fusobacterium	0.00480366	0	0	0	0	0	1.04181e-05	0.000217481	0.215394	7.42203e-06	0.0354982	0	2.14941e-05	0	0.00752056	0.00638012	0.00630265
Paraprevotella	0.00768689	0	0.0257948	0.0158694	0.00925231	0.00291215	0.000306955	0.0980574	0.0773603	0.00198198	0.0117443	0	0.00831598	0.0111129	0	0	0
Parabacteroides	0.0231672	0.000185839	0.00852542	0.0170193	0.0222556	0.0315483	0.00297796	3.1487e-05	0.00176531	0.0020954	0.130204	1.61335e-05	1.68817e-06	0.0123904	0	0	0
Ruminococcus	0.0256469	0.000185839	0.0221538	0.00183993	0.00625156	0	0.00921809	0.0557332	4.36963e-05	0.0202172	0.017668	0.000110572	0.0552573	0.0114713	0	0	0
Acetobacter	2.00181e-06	0	0	0	0	0	5.62731e-08	0	3.67751e-05	1.58959e-05	0	0	0	1.44195e-06	0.0828242	0.0662163	0.0594703
Pseudomonas	0.000468739	0.000371678	0.00140456	0.00459982	0	0.138812	1.03914e-05	0.00104636	0.011899	0.000257617	6.31356e-05	0.00158777	0.000165457	3.35964e-07	0	0	0.0288124
Flavonifractor	0.00964041	0	0.00347254	0.00965961	0.00125031	0.00388287	0.0236666	0.00687027	1.98824e-05	0.000874647	0.0137721	0.068666	0.0239744	0.00150297	0	0	0
Treponema	0.000678328	0	0.0111301	0	0.0525131	0	1.99026e-05	0.050802	6.77482e-05	0.0178814	0.000200589	0	8.72498e-07	0.0297394	0	0	0
Rikenella	0.00034077	0	0.0562742	0.00137994	0.00900225	0	0.00149134	0.0613558	3.68583e-06	0.00909064	0.000282534	0	0	0.00675903	0	0	0
Robinsoniella	0.00198766	0	0.0024529	0.000919963	0.000500125	0	0.0685209	0.00543097	0.000845486	0.000118905	0.0163455	0.000214609	0.0241458	0.00131827	0.00634428	0.00857438	0.00430939
Flavobacterium	0.000169504	0	0.000413597	0.000229991	0	0.114545	2.14385e-06	0.000859772	0.0018762	0.00408193	0	0.0118795	0	1.56864e-05	0.00109102	0	0.00125441
Phascolarctobacterium	0.0077409	0	0.0290749	0.00643974	0.0117529	0.000970717	6.27207e-06	0.0110209	0.00370534	0.00527538	0	0.0403131	0	0.016112	0	0	0
Turicibacter	0.00112554	0.000185839	0.00248158	0.00344986	0	0	0.121758	0.00222936	0.000240428	1.51497e-05	0	0	3.39775e-05	0.000439027	0	0	0
Hafnia	0.00117981	0	0	0	0	0.00808931	5.17307e-08	0	0	3.88063e-05	0	0.115489	0	0	0	0	0
Roseburia	0.0180543	0.000371678	0.00801377	0.00183993	0.00275069	0	0.00247317	0.0258422	0.000425097	0.0031487	0.00189049	4.98625e-05	0.00907665	0.0429852	0	0	0
Blautia	0.0305002	0	0.00399254	0.00482981	0.000500125	0.000161786	0.00325097	0.0161925	0.0124818	0.0129774	0.00329868	0.000116837	0.000357247	0.0256148	0	0	0
Alistipes	0.0319475	0.000185839	0.049616	0.00413983	0	0.00744216	0.00790845	5.28749e-05	3.57717e-05	5.48561e-05	0.000970202	7.53319e-05	0.00312363	2.32166e-05	0	0	0
Clostridium	0.0141217	0.00130087	0.00267404	0.00183993	0.00325081	0.000323572	0.00363248	0.0395653	0.00201057	0.0249029	0.000536633	0.00326711	9.23175e-05	0.00161934	0	0	0
Sutterella	0.00687635	0	0.00226044	0.00114995	0	0.00404465	0.000302592	0.016814	0.0175579	0.000119169	0.0411002	0	0	0.00178373	0	0	0
Campylobacter	0.00130197	0.00185839	0.000442282	0.000229991	0	0.069568	0.000920992	0.00081159	0.0101611	0.000109533	0.00268743	0	6.70352e-07	0.00261099	0	0	0
Paludibacter	0.000510241	0	0.0434907	0	0.00875219	0.000161786	0.000148221	0.0343971	0.000480591	0.000135783	0.000321093	0	7.87126e-06	0.00170133	0	0	0
Odoribacter	0.00449289	0	0.000606053	0	0	0	0.00202026	2.23108e-05	0.000136754	0.00011497	1.95649e-05	0.0732784	0.00931577	0	0	0	0
Butyricicoccus	0.00816243	0.00111503	0.00770657	0.0160994	0.00150038	0.00744216	0.0171352	0.000939561	0.000227845	0.00221528	0.000372971	0.00362437	0.0013818	0.0206795	0	0	0
Marvinbryantia	9.69116e-05	0	0	0	0	0	0.0359252	5.63263e-06	1.12753e-06	1.93159e-05	0.0212858	0.000119047	0.0237095	7.51245e-05	0	0	0
Anaerovorax	0.00297556	0.000371678	0.0251147	0.00275989	0.00750188	0	0.00427487	0.014888	0.00060597	0.0117636	0.00422105	0.00144121	0.00110938	0.00287328	0	0	0
Enterobacter	0.00190925	0.000371678	0	0	0	0.00404465	9.01289e-05	4.92787e-05	4.16571e-05	4.42628e-06	0	0.000489149	1.52514e-06	1.41971e-05	0.0116341	0.00895955	0.0522062
Megamonas	0.00978499	0.0042743	0	0.0075897	0.000250063	0.00744216	0.00791681	1.99078e-06	0.0415756	0	0	0	0	0	0	0	0
Vampirovibrio	0.00182398	0	0.00614658	0	0.00250063	0.000485358	0.000363244	0.022294	0.000148483	0.00184216	0.00054549	1.36282e-05	0.0357556	0.00476501	0	0	0
Fibrobacter	3.03129e-05	0	0	0	0.000250063	0	5.7238e-05	0.0713892	0	0.00328363	0.00102095	0	0	0.000474592	0	0	0
Bifidobacterium	0.020735	0	0	0	0	0	0.0527523	0	4.1551e-06	0	0.000606462	0	0.00128364	0	0	0	0
Gemmobacter	6.54546e-06	0	0	0	0	0.000323572	9.56511e-07	0	3.46687e-06	0	0	0.0741824	0	0	0	0	0
Subdoligranulum	0.0223232	0.0111503	0	0.0103496	0.00500125	0.00566251	0.0120871	0	4.09154e-05	0.00126235	0.000761392	0	5.51756e-06	0.00291892	0	0	0
Coprococcus	0.01178	0.000185839	0.00253895	0.00183993	0.00175044	0	0.00032566	0.00779832	8.77657e-05	0.00934122	4.32573e-05	0.00453262	0.00169452	0.0249737	0	0	0
Pseudoflavonifractor	0.000941242	0.00148671	0.00261667	0.00574977	0.0020005	0.0069568	0.00917482	0.0185268	5.10469e-05	0.000728525	0.00386391	0.00142784	0.010039	0.000764507	0	0	0
Akkermansia	0.00244121	0	0.0115067	0.00137994	0.000250063	0.000161786	0.0446987	0.000426147	2.42534e-05	0.000795805	0.000290754	0	0.00183382	0	0	0	0
Hallella	0.00181529	0	0	0.00597976	0.0227557	0	1.68522e-05	0.000910637	6.54524e-05	0.0178559	0.000585682	0	0	0.00827666	0	0	0
Eubacterium	0.00357153	0.000929195	0.00223175	0.000229991	0.0020005	0.000485358	0.0171751	0.00180726	0.000159513	0.00175963	0.00305725	4.79962e-05	0.020848	0.00266824	0	0	0
Succinivibrio	0.00040705	0	0.00399254	0.00114995	0.0252563	0.000323572	0.000156223	0.00192245	3.39831e-05	0.000916281	0	0	1.745e-06	0.0215069	0	0	0
Dorea	0.0135331	0.000185839	0.00303026	0.00712971	0.000500125	0.000485358	0.0150476	0.000397974	0.0007639	0.0038894	0.00120388	1.97636e-05	0.000230198	0.00664801	0	0	0
Sphingomonas	0.00157592	0.000557517	0	0.000229991	0	0.000647144	2.25554e-05	0.000176152	0.0475312	6.48104e-07	3.4137e-06	0.00156181	1.53655e-05	1.40231e-06	0	0	0
Porphyromonas	0.00330659	0	0	0	0	0.000161786	3.90503e-05	7.82839e-06	0.0472564	4.84536e-05	0	0	0	0	0	0	0
Papillibacter	0.000773677	0	0.0229116	0.000919963	0.00775194	0	9.47186e-05	0.00710622	0	0.0013677	0.000456212	2.65943e-05	0.000244958	0.00482591	0	0	0
Bulleidia	0.000968824	0.000371678	0.00104833	0.00137994	0.00650163	0.000161786	0.00364704	0.00030398	3.68583e-06	0.0243331	0	0	0	0.0056459	0	0	0
Clostridium XI	0	0	0	0	0	0	0	0	0	0	0	0	0	0	0.0126624	0.01569	0.0146741
Verrucomicrobium	4.96891e-06	0	0	0	0	0.000161786	9.79752e-07	0	4.12618e-05	0	0	0.0401595	0	0	0	0	0
Sarcina	0.000600112	0	0	0	0	0	2.19346e-05	0.0173623	0.000224576	0.0198984	0	0	0	5.76006e-05	0	0	0
Dialister	0.0101474	0.000743356	0	0	0.0135034	0.000161786	1.91182e-05	0.000106326	0.00171731	0.0114698	3.22427e-06	0	0	5.74872e-07	0	0	0
Allobaculum	9.24169e-05	0	0	0	0	0	0.00717109	5.36031e-06	0.00116736	1.59266e-06	0.0267387	2.72565e-05	0.00113037	2.59704e-06	0	0	0
Helicobacter	9.93617e-05	0	0	0	0	0.0168258	0.00910512	0	0.000632507	0.000849919	0.00666996	0	0.0018702	0.000140639	0	0	0
Gemmiger	0.0130082	0.00315926	0	0.00528979	0.00325081	0.00129429	5.52979e-05	0.000494569	1.70011e-05	0.0013856	0.00026079	0	0.000201095	0.0035793	0	0	0
Erwinia	0.00209072	0	0	0	0	0.00129429	2.16447e-05	2.26147e-05	7.81765e-07	6.90826e-05	0	7.88299e-05	5.59755e-06	2.67561e-06	0.00740861	0.00713182	0.0132029
Sporobacter	0.00435641	0	0.00857913	0	0.0115029	0	0.000137725	0.00168562	0	0.00176738	0.00073301	1.61335e-05	0.00154713	0.000540671	0	0	0
Actinobacillus	9.95383e-05	0	0	0	0	0	1.47224e-06	0.00568723	0.000310131	6.02816e-06	0.00173418	0	0	5.69865e-06	0.00947465	0.0104468	0.00306735
Anaerotruncus	0.00168096	0	0.0019329	0.00459982	0.00550138	0.000161786	0.00611105	0.000869419	3.04891e-06	0.00164647	0.00160357	0.00131556	0.00074578	0.00449296	0	0	0
Escherichia/Shigella	0	0	0	0	0	0	0	0	0	0	0	0	0	0	0.00812958	0.0119767	0.0100346
Anaerostipes	0.00662649	0	0.000192456	0.00367985	0.000750188	0	0.000220047	0.000702401	0.000168068	0.000555038	0.000382367	0	0.00753362	0.00726248	0	0	0
Leuconostoc	0.00601146	0	0	0.00160994	0	0	0.00782599	2.52137e-05	1.01017e-05	0.0110667	7.03238e-06	0.00131352	2.03118e-05	2.71205e-06	0	0	0
Paenibacillus	0.000323805	0	0	0	0	0.0124575	0.000336837	9.03255e-05	0.00037131	1.15671e-05	0.00214125	0.0119204	1.63777e-06	8.84833e-07	0	0	0
Chryseobacterium	0.000895939	0	0	0	0	0.000647144	3.6437e-05	6.91013e-05	0.00799038	0	0	2.65943e-05	8.89417e-07	0	0	0	0.0163646
Ethanoligenens	0.000314849	0.000185839	0.0102455	0.00321987	0.000750188	0	0.000913396	0.00143975	1.69027e-05	0.000596012	0.00185069	1.61335e-05	0.00584816	0.000555616	0	0	0
Escherichia	0.00609246	0.000557517	0	0	0.00725181	0.000485358	0.000206317	0.000170829	2.0262e-06	1.69025e-06	0.0100306	0	6.70352e-07	0.000435953	0	0	0
Gillisia	7.02555e-07	0	0	0	0	0.0247533	3.63776e-08	0	3.07211e-05	0	0	0	0	0	0	0	0
Bilophila	0.00143918	0	0	0	0	0.000161786	0.00444819	0.000291353	4.1349e-06	4.22941e-05	0.016574	1.36282e-05	0.000555567	4.64837e-05	0	0	0
Mitsuokella	0.000507457	0	0	0	0.0207552	0.000161786	4.83061e-06	1.38208e-05	0	3.81585e-06	0	0	0	0.00119035	0	0	0
Atopostipes	1.27182e-05	0.00297343	0.000192456	0.0124195	0.000500125	0	0.00024154	0.00530133	0.000154672	3.77162e-07	5.24467e-06	0	3.39216e-05	0	0	0	0
Desulfovibrio	0.00143716	0	0	0.00114995	0.000250063	0	0.000546523	0	0.000437107	3.89067e-05	0.00954289	0.00398194	0.003278	0.000809003	0	0	0
Butyricimonas	0.00156539	0	0.000192456	0.000689972	0.000750188	0.00323572	0.000269155	1.52546e-05	0.000148362	3.50925e-05	4.78833e-06	0.0136787	1.00541e-06	1.3069e-05	0	0	0
Lactococcus	0.00296187	0	0	0.000229991	0	0.000808931	0.00382741	0.000909019	0.00692729	0.00321382	3.9598e-05	0.00158768	1.5022e-05	1.37885e-06	0	0	0
Parasutterella	0.00506506	0	0.000221141	0.00137994	0	0	0.000383119	0.00032967	0.000458399	0	0.0114535	0	0	0.000839323	0	0	0
Corynebacterium	0.00539184	0.00483182	0	0	0	0	1.75784e-05	0.00447966	0.00495034	0.000239483	9.77869e-05	6.75447e-05	1.3407e-06	1.29227e-05	0	0	0
Anaerorhabdus	2.18515e-05	0.000743356	0.0062243	0	0	0	6.57376e-05	0.00309238	0.00231612	8.53064e-05	4.95093e-06	0.00750626	0	2.33148e-05	0	0	0
Clostridium XIX	0	0	0	0	0	0	0	0	0	0	0	0	0	0	0.0058936	0.00919507	0.00471625
Mogibacterium	0.000615901	0.000371678	0.00251027	0	0.00225056	0	1.91985e-05	0.0113551	2.51659e-05	0.00217115	1.58272e-06	0	1.95618e-05	0.000448269	0	0	0
Asteroleplasma	0.000387526	0	0.000663423	0	0.00475119	0.00194143	1.53638e-05	0.00246531	4.29688e-05	0.000214761	0	0	0	0.00901529	0	0	0
Paenisporosarcina	1.3591e-06	0	0	0	0	0.018929	2.44939e-07	3.4522e-06	1.51008e-05	3.65232e-05	0	0	0	0	0	0	0
Gluconacetobacter	1.36156e-06	0	0	0	0	0	3.15849e-07	0	8.06696e-05	0	0	0	0	0	0.00466917	0.00799196	0.00615228
Raoultella	0.00128898	0	0	0	0	0.000161786	6.9981e-06	1.28391e-06	3.23181e-05	5.8811e-06	0	0.000448496	0	2.54265e-06	0.00509027	0.00460784	0.00673815
Saccharofermentans	0.000176138	0.000185839	0.00178947	0.000689972	0	0	3.10825e-05	0.0151107	3.61596e-06	0.000155873	4.10965e-05	0	6.44834e-06	0.000133675	0	0	0
Petrimonas	3.56212e-05	0	0.000769823	0.0154094	0.000500125	0.000161786	2.74452e-06	5.00512e-05	6.6312e-05	4.76666e-05	0	0	0	5.79427e-06	0	0	0
Catenibacterium	0.00318639	0	0	0	0.000250063	0	4.11736e-06	0.000218698	0.00528614	0.00289252	0	0	0	0.00501371	0	0	0
Luteolibacter	3.66407e-06	0	0	0	0	0	2.34923e-06	0	6.37882e-05	0	0	0.016611	2.91713e-06	0	0	0	0
Rhizobium	6.88419e-05	0.000929195	0	0	0	0.0118104	9.65607e-07	0.000238026	0.00130058	1.39693e-05	0	0.00136717	4.93362e-06	0	0	0	0
Klebsiella	0.00314429	0	0	0	0	0	3.51532e-05	9.74615e-07	5.74141e-05	0	1.3933e-06	0.000777112	0	7.13929e-06	0	0	0.0115384
Veillonella	0.0078262	0.000371678	0	0.000459982	0	0	7.28047e-05	0.00145935	0.000583472	1.27328e-05	0.00434571	0	1.98574e-06	1.08641e-06	0	0	0
Weissella	0.000495632	0	0	0.00114995	0	0	0.00672553	0.000579528	6.5229e-05	0.00598169	9.30342e-05	2.65943e-05	0	2.63752e-06	0	0	0
Megasphaera	0.00859123	0	0	0.000919963	0.000500125	0	1.01345e-05	0.000644609	0.000545751	0.00116019	8.1972e-05	0	0	0.00249003	0	0	0
Peptococcus	0.000423558	0	0.000413597	0.000459982	0	0.000161786	0.00218141	0.000146694	6.70617e-05	0.002576	0.000485852	0.00429945	0.00341605	0.00028921	0	0	0
Jeotgalicoccus	5.90398e-05	0.00111503	0	0.000229991	0	0	1.62408e-06	0.0132193	0.000241956	7.38686e-07	9.55516e-06	0	8.48377e-06	0	0	0	0
Sphingopyxis	0.000721955	0	0.000769823	0	0	0.00194143	3.58137e-06	1.22265e-05	0.0104268	0	0	0.000343382	0	4.73697e-07	0	0	0
Novosphingobium	0.000348845	0	0	0	0	0.000323572	9.8716e-06	4.41121e-06	0.00741359	1.38586e-06	1.28898e-06	0.00415222	0	0	0.00183809	0	0
Acidaminobacter	0.00104167	0	0.0020393	0.000689972	0.00150038	0.000161786	9.39812e-05	0.00785362	0	6.36608e-05	8.08607e-05	0	1.15743e-05	0.000518369	0	0	0
Edwardsiella	0.0130145	0	0	0	0	0	0.000420495	0	0	0	6.36633e-06	0	0	0	0	0	0
Arthrobacter	0.000207225	0.000557517	0	0	0	0.0046918	5.57103e-07	0.00164404	0.00584213	1.5149e-05	0	0	0	1.62763e-06	0	0	0
Acinetobacter	0.00225617	0	0.000221141	0.000229991	0	0.000485358	0.00270917	0.00104733	0.00351225	0.00134345	8.03127e-06	0.000807971	4.0947e-05	1.94454e-06	0	0	0
Moraxella	0.00046459	0	0	0	0	0	2.18274e-07	1.29697e-05	0.0113927	0	3.63479e-05	0	0	0	0	0	0
Oribacterium	0.00020691	0	0	0.000919963	0.00450113	0	0.000173486	0.00213576	2.505e-05	0.00248007	0.000130324	1.61335e-05	0	0.00111427	0	0	0
Anaerovibrio	6.07837e-05	0	0.00110571	0	0.00225056	0	1.78084e-05	0.00162237	0	0.000345949	3.56939e-05	0	0	0.00584802	0	0	0
Anaeroplasma	0.00033851	0	0.00251027	0	0.00100025	0	0.000350795	0.00247754	0	0.000398845	6.67725e-06	0	2.39625e-06	0.00417398	0	0	0
Comamonas	0.000259764	0	0.000192456	0	0	0	2.97832e-06	7.31278e-05	0.00365746	0.00416884	0	0.00273728	0	0	0	0	0
Collinsella	0.00691624	0.00148671	0	0.000459982	0.00100025	0	7.87323e-05	2.39741e-06	1.06747e-05	0.000917658	6.36839e-05	0	0	0.000127783	0	0	0
Bosea	9.63231e-06	0	0	0	0	0	2.69742e-07	1.98352e-05	0.000181284	0	0	0.0108101	1.77068e-06	0	0	0	0
Haemophilus	0.00133629	0	0	0	0	0	1.19922e-05	0.00885497	6.25449e-05	0.000108293	0.000627428	0	1.745e-06	0	0	0	0
Pedobacter	4.69891e-05	0	0.000192456	0.000229991	0	0.00404465	5.30197e-05	0.000219607	0.00311244	0.00247658	0	0.000596929	6.38236e-06	0	0	0	0
Coprobacillus	0.000833777	0.000185839	0.00115473	0	0	0	0.00805841	0.000211655	2.00279e-05	3.16149e-05	3.04887e-05	0	0	0.00040504	0	0	0
Bergeyella	0.000100714	0	0	0	0	0	0	0	0.0106427	0	0	0	0	0	0	0	0
Hydrogenoanaerobacterium	7.57508e-05	0	0.000577367	0	0	0	1.2882e-05	0.000157514	0	7.24037e-05	0.000167995	0.00908944	4.43703e-05	0.000179994	0	0	0
Aerococcus	6.87315e-05	0.00371678	0	0	0	0	1.61324e-05	0.000161392	0.00108482	0.00519122	1.58272e-06	0	4.55318e-06	0	0	0	0
Salmonella	0.000141201	0	0	0	0	0	2.28489e-06	7.02742e-06	0	1.04341e-06	0	0	0	4.55036e-07	0.00354509	0.00253821	0.00381206
Anaerofilum	0.00130339	0.000185839	0.00599115	0.000919963	0	0.000808931	0.000120715	9.03502e-06	0	1.3979e-05	0.000337225	0	6.33988e-06	0.000140958	0	0	0
Massilia	2.97792e-05	0	0	0	0	0.00728038	1.97111e-05	3.0868e-05	0.00236398	5.11896e-06	5.006e-06	0	3.90671e-06	0	0	0	0
Facklamia	8.67122e-05	0.00464598	0	0	0	0	6.03373e-05	0.0043152	0.000608112	9.28301e-06	0	0	9.92869e-07	0	0	0	0
Olsenella	0.00136677	0.000371678	0.000192456	0.00321987	0.000500125	0	0.000702086	0.000163877	8.89617e-07	0.00220828	0.000609595	0	2.36838e-05	0.000309868	0	0	0
Butyrivibrio	0.000278753	0	0.00143325	0.000229991	0	0	0.000401794	0.000538613	0	0.00635881	0.000175106	0	0.000111396	0.000121814	0	0	0
Clostridium sensu stricto	0	0	0	0	0	0	0	0	0	0	0	0	0	0	0.00322666	0.00319767	0.00299574
Enterorhabdus	0.000305761	0	0.000577367	0	0	0	0.00710394	1.38867e-05	0	0.000106136	0.000104871	0	0.000231592	9.33874e-06	0	0	0
Syntrophococcus	7.38791e-05	0	0.000798508	0	0.00225056	0	0.0031961	0.000613297	0	1.0591e-05	8.7657e-06	0.000526843	0.000613136	0.000155638	0	0	0
Anaerobiospirillum	1.55623e-05	0	0	0.000689972	0	0.0069568	5.72786e-07	7.11839e-05	0.000334266	0	2.00317e-05	0	0	7.97718e-06	0	0	0
Selenomonas	0.000169364	0	0	0	0.00575144	0	2.68624e-05	3.18125e-05	0.000132512	0.000145689	0	0	9.92869e-07	0.00164187	0	0	0
Propionibacterium	0.00413612	0.000371678	0	0	0	0.000485358	1.10112e-06	0.000159516	0.00268511	2.51199e-05	1.06635e-05	0	0	0	0	0	0
Mesorhizobium	1.79479e-05	0	0	0	0	0.000485358	2.58865e-07	1.45457e-05	0.000523242	4.54412e-06	0	0.00678975	3.28907e-06	0	0	0	0
Algoriphagus	5.92442e-07	0	0	0	0	0.00760395	1.18617e-06	0.000113022	3.49457e-05	0	0	0	6.70352e-07	0	0	0	0
Microbacterium	0.00024648	0	0	0	0	0.000808931	1.31081e-06	0.00029448	0.00593238	6.45676e-06	0	0.000333634	0	0	0	0	0
Rhodobacter	4.8234e-05	0	0	0	0	0.0011325	1.33136e-06	4.61139e-05	0.000487382	3.98242e-06	0	0.00583189	1.27004e-05	0	0	0	0
Pantoea	0.00027569	0.000557517	0	0	0	0.000485358	4.08862e-06	2.74118e-05	0.0021785	0	0	0	0	0	0.00104694	0.00116239	0.00138135
Derxia	2.63669e-05	0	0	0	0	0.000323572	1.83941e-06	1.04519e-05	0.000528095	1.14373e-05	0	0.00619797	7.23488e-06	0	0	0	0
Pelospora	4.94385e-05	0	0	0	0.000750188	0	3.10443e-06	0.00161515	0	0.00408221	0	0	0	0.000185443	0	0	0
Ruminobacter	0.00160602	0	0.000663423	0	0.00425106	0	1.25909e-07	1.28391e-06	0	0	0	0	0	0	0	0	0
Anderseniella	5.25136e-07	0	0	0	0	0	0	0	0	0	0	0.00645312	0	0	0	0	0
Bibersteinia	3.41559e-06	0	0	0	0	0	2.25562e-08	0	3.61641e-05	6.23155e-07	0.00025141	0	0	1.0292e-06	0.0031994	0.00293565	0
Cellulosilyticum	0.000399767	0.000185839	0	0.00344986	0	0.000161786	0.00154463	0.000359278	1.77735e-05	5.03787e-05	3.00634e-05	0	4.27867e-06	0.000150733	0	0	0
Cloacibacillus	0.000221839	0	0	0.0050598	0	0	7.59351e-06	0.00103524	7.11694e-06	0	0	0	0	7.90188e-06	0	0	0
Planctomyces	7.63664e-07	0	0	0	0	0.000485358	1.05992e-05	0	0	0	0	0.00578775	2.29469e-06	0	0	0	0
Pseudobutyrivibrio	4.82091e-05	0	0	0	0	0	6.28976e-06	0.0057928	0	2.33582e-05	0.000135969	0	8.61763e-07	0.000182226	0	0	0
Tetrasphaera	0.000294478	0	0.000798508	0	0.00175044	0	1.96593e-05	2.83812e-05	0.00205064	0.00116707	0	0	0	5.54286e-05	0	0	0
Exiguobacterium	3.68959e-05	0	0	0	0	0.00598609	6.80691e-07	8.41276e-06	5.68518e-05	2.74304e-05	0	0	0	9.26479e-07	0	0	0
Slackia	0.00162618	0.000371678	0	0.000689972	0.000500125	0.000161786	0.000937744	5.50832e-05	6.15868e-06	0.00142373	0.00012374	0	1.16663e-05	2.22411e-05	0	0	0
Planomicrobium	4.23606e-06	0.000557517	0	0	0	0.00485358	4.94277e-07	0.00020219	0.000145453	0	1.7875e-06	0	0	0	0	0	0
Victivallis	0.000386244	0	0.00287483	0.000459982	0.00125031	0	1.55315e-05	6.7233e-05	0	8.75468e-05	0	0	0	0.00050177	0	0	0
Bacillus	0.000682754	0.000185839	0.000192456	0	0	0.00194143	0.000197856	0.000562921	0.00122553	0.000201373	1.7875e-06	9.07239e-05	2.35581e-05	1.47837e-06	0	0	0
Duganella	8.81351e-06	0	0	0	0	0.00517716	3.36307e-08	2.23965e-06	9.0969e-05	0	0	0	0	0	0	0	0
Sphingobacterium	2.12114e-05	0	0	0	0	0	1.59304e-05	0.000107877	0.000535192	0.00147046	0	0	8.9235e-07	0	0	0	0.00310446
Serratia	0.000409696	0	0	0	0	0.000970717	6.02016e-05	2.32746e-05	0.000268962	0.00322135	1.93798e-05	5.4513e-05	0	9.10073e-07	0	0	0
Acidaminococcus	0.00208041	0	0	0	0	0	5.14601e-07	4.62398e-05	4.24261e-05	2.75196e-06	3.15199e-05	0	0	0.0025769	0	0	0
Janthinobacterium	9.90053e-06	0	0	0	0	0.0046918	8.36912e-08	2.28352e-05	4.44397e-05	0	5.88789e-06	0	0	0	0	0	0
Shewanella	1.71968e-05	0.000185839	0.000384911	0	0	0.00372108	6.97111e-08	0.000263019	5.83209e-06	0	0	0.000106242	0	4.55943e-07	0	0	0
Lactonifactor	0.000168314	0	0	0	0	0	0.00099363	1.62506e-06	4.10954e-05	2.15125e-06	8.42486e-05	0.00324538	7.18737e-05	2.92372e-05	0	0	0
Nocardioides	9.22972e-05	0	0	0	0	0.000647144	1.61815e-07	0.000266223	0.00360977	0	0	0	3.90671e-06	7.82614e-06	0	0	0
Spirochaeta	2.80136e-05	0	0	0	0.00100025	0	5.87523e-06	0.00173799	0.000167814	0.000595977	0.0001419	0	1.20829e-06	0.000934911	0	0	0
Rothia	0.00116398	0.000185839	0	0	0	0	2.17269e-07	1.30128e-05	0.00314326	1.70738e-06	2.57796e-06	0	0	4.1498e-06	0	0	0
Actinomyces	0.00168721	0	0	0	0	0	0.000105136	0.000159761	0.00196214	5.95306e-05	0.000342867	6.10289e-05	4.61323e-06	0	0	0	0
Devosia	3.06582e-05	0	0.00115473	0	0	0.000808931	7.62407e-07	0.000123944	0.00224122	2.40627e-06	0	0	0	0	0	0	0
Carnobacterium	2.98172e-06	0.000557517	0	0.000459982	0	0.00323572	1.50955e-06	2.08922e-05	1.40098e-05	7.88899e-06	0	0	0	0	0	0	0
Steroidobacter	3.02365e-05	0.000371678	0.000192456	0	0	0.000970717	2.54286e-06	0.000130987	0.00246741	0	5.49293e-06	0	6.44509e-06	0	0	0	0
Staphylococcus	0.00307526	0	0	0.000229991	0	0	0.00014401	9.43233e-05	0.000454686	3.5698e-05	9.04621e-05	0	0	3.33369e-06	0	0	0
Herminiimonas	1.321e-05	0	0.000192456	0	0	0.00388287	1.80272e-06	2.92385e-06	2.52771e-05	0	1.83098e-06	0	7.98751e-07	0	0	0	0
Dethiosulfovibrio	3.06718e-06	0.00371678	0	0	0	0	2.78896e-07	0.000375305	0	0	0	0	0	6.27018e-07	0	0	0
Anaerococcus	0.0035619	0	0	0	0	0	2.14217e-05	0.000142163	0.000286014	1.65591e-06	1.58272e-06	0	0	1.56079e-06	0	0	0
Microvirga	8.86972e-05	0	0.000221141	0	0.000500125	0.000323572	2.3735e-06	0.000469707	0.00228052	2.31701e-06	0	0	1.27082e-06	8.97292e-07	0	0	0
Phenylobacterium	0.000227169	0	0	0	0	0.000161786	2.14444e-06	0	0.00285312	0	0	0.000636358	0	0	0	0	0
Legionella	2.76778e-05	0	0	0	0	0	2.1214e-06	0	0.000234946	9.24545e-05	0	0.00346272	1.20829e-06	1.18977e-06	0	0	0
Oxalobacter	0.000121819	0	0	0	0.0020005	0	0.000262854	7.12398e-05	3.95977e-06	5.83975e-07	0.000193454	0	0.000408226	0.000668879	0	0	0
Abiotrophia	0.000287188	0	0	0	0	0	9.82446e-06	0	0.00332391	9.87286e-07	0	0	0	0	0	0	0
Kurthia	1.14113e-06	0	0	0.000459982	0	0	4.24926e-07	3.94611e-05	0.000149002	0.0029574	0	0	7.81342e-06	0	0	0	0
Elusimicrobium	0.000313341	0	0	0	0	0	2.10353e-06	0.000516058	0	2.71949e-05	0.00128755	0	0.00127558	2.92891e-05	0	0	0
Oxobacter	0.000111281	0	0.000769823	0.000229991	0.000500125	0	3.41701e-05	0.00141365	0	0.000328968	1.58272e-06	0	0	2.2326e-05	0	0	0
Achromobacter	0.00221395	0	0	0	0	0.000485358	0.000466444	0	6.75632e-05	1.69227e-06	9.59109e-05	0	0	0	0	0	0
Rhodococcus	9.62512e-05	0	0	0	0	0.0011325	0	0.000147336	0.00190269	0	0	0	0	5.45035e-06	0	0	0
Conexibacter	5.32639e-05	0	0	0	0	0.000161786	1.58632e-05	7.17575e-05	0.00296494	0	0	0	5.68506e-06	0	0	0	0
Dysgonomonas	0.000190886	0	0	0	0	0	0.000517983	5.92159e-05	2.41011e-05	0.00147477	3.47069e-05	0.000835315	0	4.16311e-05	0	0	0
Neisseria	0.00139795	0	0	0	0	0	5.40848e-06	3.77132e-05	0.00172126	1.30187e-06	4.95295e-06	0	0	2.01878e-06	0	0	0
Mucispirillum	1.62898e-06	0	0	0	0	0.00242679	0.000330614	0	0.000212643	1.96306e-05	0.00012579	0	2.80135e-06	2.7143e-05	0	0	0
Loktanella	5.22995e-06	0	0	0	0	0.00307394	4.87472e-08	1.43846e-05	0	0	0	0	0	0	0	0	0
Altererythrobacter	4.43568e-05	0	0	0	0	0.000161786	2.62021e-06	4.83808e-06	0.00287475	4.71201e-07	0	0	0	6.82467e-07	0	0	0
Porphyrobacter	4.86042e-05	0	0	0	0	0.000485358	2.33503e-08	4.32455e-06	0.00230391	0	6.54921e-06	0.000123503	0	0	0	0	0
Mycoplasma	0.000149563	0.000743356	0	0	0	0.000161786	0.000161859	0	0.00171659	0	0	0	9.85078e-06	7.08653e-07	0	0	0
Filifactor	0.00267894	0.000185839	0	0	0	0	7.81091e-06	1.03658e-05	4.57772e-05	0	0	0	7.62571e-07	9.28413e-06	0	0	0
Rheinheimera	8.57589e-06	0	0	0	0	0	3.86902e-06	1.98969e-05	0	0	0	0.00287567	0	0	0	0	0
Oceanimonas	4.95733e-06	0	0.000577367	0.00229991	0	0	1.48472e-06	1.13652e-05	0	0	0	0	0	0	0	0	0
Ilumatobacter	3.0357e-05	0	0	0	0	0.000485358	3.21548e-05	8.21248e-05	0.00224195	0	0	0	9.004e-06	0	0	0	0
Finegoldia	0.00255609	0	0	0	0	0	7.40367e-07	6.74082e-06	0.000271305	2.41172e-06	2.17248e-05	0	0	3.71655e-06	0	0	0
Pseudoclavibacter	1.82861e-05	0	0	0	0	0	1.28362e-07	3.47776e-05	0.000213849	4.58734e-06	0	0.00257883	0	0	0	0	0
Frigoribacterium	3.97727e-05	0	0	0	0	0	0	0.000317703	0.00240175	1.43337e-06	0	0	0	0	0	0	0
Plesiomonas	3.41521e-05	0	0	0	0	0	2.34364e-07	0	0	0	0	6.85799e-05	0	0	0.00264258	0	0
Pectobacterium	1.62023e-05	0	0	0	0	0.00242679	7.65976e-07	0	0.000239688	4.96326e-05	0	0	0	0	0	0	0
Skermanella	5.32725e-05	0	0	0	0	0	6.41251e-06	0	0.00266866	4.93358e-07	0	0	0	0	0	0	0
Aquabacterium	0.000529496	0	0	0	0	0	1.83196e-06	2.03027e-05	0.00216376	1.52156e-06	0	0	0	0	0	0	0
Leptotrichia	0.000947844	0	0	0	0	0	1.12823e-07	3.38081e-06	0.0017615	5.50498e-07	1.3933e-06	0	0	0	0	0	0
Thermovirga	2.3135e-05	0	0.000221141	0	0.000750188	0	1.46364e-05	0.000737038	2.93604e-05	0.000705801	2.97009e-05	0	0	0.000167186	0	0	0
Kocuria	0.00069286	0	0	0	0	0	2.64884e-06	8.37731e-05	0.00185771	5.74271e-06	0	0	0	0	0	0	0
Aurantimonas	2.21846e-05	0.000185839	0	0	0	0.00145608	6.38184e-07	2.03096e-05	0.000903668	8.99607e-07	0	2.72565e-05	8.61763e-07	0	0	0	0
Trichococcus	1.15071e-05	0.00223007	0	0	0	0	3.45584e-06	0.000183742	7.15328e-05	0.000116287	0	0	0	4.10357e-07	0	0	0
Sanguibacter	1.63722e-05	0	0	0	0	0.00177965	0	1.75058e-05	0.000778267	7.48775e-06	0	0	0	0	0	0	0
Brevundimonas	0.000122836	0	0	0	0	0.00194143	6.73056e-07	5.65925e-05	0.000322254	1.32012e-05	0	3.37724e-05	2.45759e-06	7.92602e-07	0	0	0
Erysipelothrix	1.29921e-05	0.000557517	0	0.000919963	0	0	4.44881e-05	1.63689e-05	5.19818e-05	0.000853905	0	0	0	8.70529e-07	0	0	0
Sphingobium	0.000209111	0	0	0	0	0	1.83609e-07	2.61463e-06	0.00222752	1.37986e-06	0	0	2.92655e-06	0	0	0	0
Solobacterium	0.000133268	0.000371678	0.000413597	0	0	0.000161786	0.00017447	0.000422587	0.000155696	5.01229e-06	0	0	0	0.0005803	0	0	0
Anaerosporobacter	0.00023194	0	0	0.000229991	0	0.000485358	0.000710564	0.000414877	0	0	1.7875e-06	0	1.96586e-05	0.000311936	0	0	0
Frateuria	2.21733e-07	0	0	0	0	0	1.84884e-07	0	0	0	0	0	0	0	0	0.00237826	0
Curvibacter	1.88685e-06	0	0	0	0	0.00226501	4.97992e-08	1.64896e-05	8.54801e-05	0	6.57914e-06	0	1.00541e-06	1.21201e-06	0	0	0
Cryobacterium	3.02757e-05	0	0	0	0	0.000323572	5.25034e-07	5.53194e-05	0.00187119	0	0	7.89868e-05	8.72498e-07	0	0	0	0
Rhodoplanes	1.40578e-05	0	0	0	0.000500125	0.000970717	9.1412e-07	5.14427e-05	0.000801192	1.91311e-06	0	0	1.76485e-06	0	0	0	0
Diaphorobacter	0.00034499	0	0	0	0	0	3.58018e-06	0	0.00190035	0	0	1.36282e-05	0	0	0	0	0
Paracoccus	4.22772e-05	0	0	0	0	0.00145608	1.62993e-07	6.92187e-05	0.000678704	4.16514e-06	0	0	0	1.25228e-06	0	0	0
Methylobacterium	0.000106862	0.000185839	0	0	0	0.000323572	7.84457e-06	4.45178e-05	0.00149561	5.78411e-05	0	0	0	0	0	0	0
Anaerofustis	5.27625e-05	0	0.0016257	0	0	0	6.59413e-05	0.000228056	0	0.000101197	0.000118803	0	7.09726e-06	1.56898e-05	0	0	0
Caldimicrobium	0.0018555	0	0	0	0	0	0.000333354	0	0	0	3.4137e-06	0	0	0	0	0	0
Clavibacter	1.83854e-05	0	0	0	0	0	0	4.24975e-05	0.00207626	5.38977e-07	0	0	0	0	0	0	0
Castellaniella	1.31767e-07	0	0.00211701	0	0	0	0	1.05805e-05	2.19056e-06	0	0	0	0	0	0	0	0
Sporosarcina	2.5945e-05	0.000185839	0	0.000459982	0	0.000647144	3.68205e-06	0.000620047	0.000154735	2.65685e-05	0	0	0	0	0	0	0
Rubrivivax	1.84634e-06	0	0	0	0	0.00210322	1.99702e-07	0	5.63482e-06	0	0	0	0	0	0	0	0
Eggerthella	0.000828552	0	0	0	0	0	0.000836812	9.23181e-05	3.75168e-06	0.000150307	0.000165118	0	5.84583e-06	2.57112e-05	0	0	0
Blastomonas	5.74476e-05	0	0	0	0	0.000485358	1.57337e-07	0	0.00130677	2.50782e-06	0	0.000211848	0	0	0	0	0
Stenotrophomonas	0.000377232	0	0	0	0	0.000323572	5.07903e-06	4.67939e-05	0.000220088	2.07859e-06	1.83098e-06	0	0	1.2626e-06	0	0	0.00108125
Acidothermus	2.89273e-07	0	0	0	0	0	2.10126e-08	0	0	0	0	0.00198691	0	0	0	0	0
Pseudoramibacter	1.2109e-05	0	0	0	0	0	4.14223e-06	0.00079172	0	0	0.00116285	0	0	3.85098e-06	0	0	0
Microlunatus	3.83639e-05	0.000185839	0	0	0	0	6.81557e-07	7.59129e-06	0.00172476	0	0	0	0	5.8088e-06	0	0	0
Edaphobacter	1.20306e-05	0	0	0	0	0	3.85652e-08	0	0.00192701	0	0	0	0	0	0	0	0
Rahnella	8.89754e-05	0	0	0	0	0.00177965	2.91697e-07	1.94553e-05	0	2.35835e-05	0	2.05838e-05	0	0	0	0	0
Leifsonia	2.99083e-05	0	0	0	0	0.000161786	1.1088e-07	3.9641e-05	0.00167162	0	0	1.36282e-05	0	0	0	0	0
Microcella	3.08711e-05	0	0	0	0	0.000485358	7.42499e-08	1.00469e-05	0.00136304	0	0	0	0	0	0	0	0
Agrococcus	3.05748e-05	0	0	0	0	0	1.04359e-06	0.000112083	0.00174243	0	0	0	0	0	0	0	0
Coxiella	2.7664e-05	0	0	0	0	0	4.0228e-05	0.000160522	1.22338e-05	6.29853e-05	0.00141434	0.000149911	8.89417e-07	4.90131e-07	0	0	0
Opitutus	2.99142e-06	0	0	0	0	0.00129429	6.04576e-07	0.000375901	0.000106543	2.64939e-06	0	4.84004e-05	4.60386e-06	1.70342e-06	0	0	0
Tissierella	2.95829e-05	0	0	0.00137994	0	0	1.03122e-05	4.43754e-05	1.6522e-05	0.000284784	3.38311e-06	0	0	4.09406e-05	0	0	0
Erythrobacter	6.26536e-06	0	0	0	0	0.00145608	6.31913e-08	4.88553e-06	0.000331503	0	0	0	0	0	0	0	0
Pasteuria	1.48697e-06	0	0	0	0	0.000647144	7.35496e-07	0	2.63208e-06	0	0	0.00109026	7.43587e-06	3.12621e-05	0	0	0
Cellulomonas	2.88415e-05	0	0	0	0	0	5.74169e-07	0	0.0017267	0	0	0	0	0	0	0	0
Aciditerrimonas	2.0738e-05	0	0	0	0	0	2.01179e-05	3.4522e-06	0.00170449	0	3.39031e-06	0	3.6229e-06	0	0	0	0
Peptoniphilus	0.00165987	0	0	0	0	0	9.36499e-06	1.08154e-05	1.77226e-05	8.95656e-06	2.4083e-05	0	3.04553e-06	7.76961e-07	0	0	0
Marmoricola	2.71367e-05	0	0	0	0	0.000485358	1.95005e-06	2.94513e-05	0.0011808	0	0	0	0	0	0	0	0
Hyphomicrobium	7.57065e-06	0	0	0	0	0	2.18682e-06	1.7604e-06	0.00045295	0	0	0.00118805	6.48201e-06	0	0	0	0
Enhydrobacter	5.26416e-05	0	0	0.000229991	0	0	4.61785e-07	2.4859e-06	0.00135648	2.08182e-06	1.83098e-06	0	0	0	0	0	0
Aeromonas	0.000666209	0	0	0	0	0.000161786	0.000148191	6.37342e-05	1.65728e-05	4.27865e-06	0	0.000561924	0	0	0	0	0
Shinella	8.1819e-06	0	0.000192456	0	0	0	0	8.13537e-06	0.000274996	0	0	0.00110265	0	0	0	0	0
Alkalibacterium	1.52017e-06	0	0	0.000689972	0	0	9.80779e-07	0.000864402	2.91762e-05	0	0	0	0	0	0	0	0
Truepera	8.31288e-06	0	0.00134719	0	0	0	2.60522e-06	2.5322e-06	0.000225095	0	0	0	0	0	0	0	0
Mycobacterium	3.50045e-05	0	0	0	0	0.000323572	5.28811e-07	3.14502e-05	0.000827417	0.000201065	0	0.000156426	7.88486e-06	0	0	0	0
Succiniclasticum	0.000546856	0	0	0	0	0	1.69451e-05	0.000761786	3.634e-07	5.89917e-05	0.000168562	0	0	5.73935e-06	0	0	0
Conchiformibius	5.64169e-06	0	0	0	0	0	6.14663e-08	0	0.00154879	0	0	0	0	0	0	0	0
Blastopirellula	5.41534e-07	0	0	0	0	0	2.56336e-06	0	9.9504e-07	0	0	0.00154454	2.80348e-06	2.3986e-06	0	0	0
Bdellovibrio	0.000137392	0	0	0	0	0	4.52322e-06	0	0.00137254	0	0	0	0	7.26932e-06	0	0	0
Acidovorax	4.23321e-05	0.000185839	0	0	0	0.000808931	1.23455e-06	6.04982e-05	0.000258727	2.32153e-05	0	0.000131079	0	1.23776e-06	0	0	0
Riemerella	4.12675e-05	0.000185839	0	0	0	0	8.7194e-07	3.9787e-06	0.00128102	0	0	0	0	0	0	0	0
Brachybacterium	6.97446e-05	0	0	0	0	0	2.38282e-06	0.000632606	0.000796522	0	0	0	0	0	0	0	0
Knoellia	3.13862e-05	0	0	0	0	0	0	1.44674e-05	0.00144512	0	0	0	0	0	0	0	0
Hymenobacter	1.53245e-05	0	0	0	0	0	4.10886e-05	0	0.00143286	1.52788e-06	0	0	0	0	0	0	0
Ohtaekwangia	1.65999e-05	0	0	0	0	0	6.77546e-05	0	0.00136023	0	1.83098e-06	0	5.73391e-06	0	0	0	0
Kiloniella	2.02627e-05	0	0	0	0.000500125	0	1.56662e-07	0	0	0	0	0	5.40983e-06	0.000918147	0	0	0
Ureaplasma	0.000120529	0	0	0	0	0.000970717	1.48994e-05	0.000172711	0.000141389	0	0	0	0	0	0	0	0
Anaerosphaera	0.00116525	0.000185839	0	0	0	0	2.41608e-06	1.94923e-06	2.01708e-06	0	1.58272e-06	0	0	0	0	0	0
Dongia	8.4661e-06	0	0	0	0	0.000970717	1.23445e-06	3.80069e-06	0.000363339	5.4384e-07	0	0	5.8813e-06	0	0	0	0
Pyramidobacter	4.55893e-05	0	0	0	0.000750188	0	2.77912e-06	0.000177969	0	0	0	2.05838e-05	0	0.000346688	0	0	0
Friedmanniella	3.65678e-05	0	0.000192456	0	0	0	0	4.66764e-06	0.00110064	0	0	0	0	0	0	0	0
Hydrogenophaga	6.26729e-06	0	0.000192456	0	0	0.000970717	2.99216e-07	0	5.32193e-05	0	3.66195e-06	9.53977e-05	8.9235e-07	0	0	0	0
Gallibacterium	1.00865e-05	0.00130087	0	0	0	0	6.32663e-07	0	0	0	0	0	0	0	0	0	0
Stenoxybacter	0.00122119	0	0	0	0	0	1.54608e-07	1.60793e-06	8.68234e-05	0	0	0	0	0	0	0	0
Ignavibacterium	8.9822e-05	0	0	0	0	0.000808931	0.000136284	0.000122621	0.000137904	6.2777e-06	1.7875e-06	0	4.24508e-06	5.80994e-07	0	0	0
Aeromicrobium	2.00338e-05	0	0	0	0	0	2.915e-07	0.000133534	0.00114735	4.83836e-07	0	0	0	0	0	0	0
Deinococcus	0.000108108	0	0	0	0	0	1.05699e-06	8.72558e-06	0.00101885	0	0	0.000143238	0	0	0	0	0
Spiroplasma	1.89313e-05	0	0	0	0	0	0.00107401	5.98191e-06	0	0.000137205	0	1.97636e-05	3.90671e-06	9.7924e-07	0	0	0
Leucobacter	9.25149e-06	0	0	0	0	0	1.75265e-06	0.000899923	0.000292291	1.77555e-05	0	0	0	0	0	0	0
Sediminibacterium	7.43945e-05	0	0	0	0	0.000161786	1.59995e-06	1.15457e-05	0.000830777	0	0	0.000116492	0	1.36418e-05	0	0	0
Brachyspira	0.000302765	0	0	0	0	0.000323572	6.25914e-07	0	3.634e-07	0.000581614	0	0	0	0	0	0	0
Proteus	0.00120112	0	0	0	0	0	8.42006e-08	0	0	0	3.11995e-06	0	0	0	0	0	0
Capnocytophaga	2.65724e-05	0	0	0	0	0	1.59121e-06	0.000546595	0.000621886	2.81541e-07	0	0	0	0	0	0	0
Arenimonas	8.0515e-06	0	0	0	0	0.0011325	7.98735e-07	5.44674e-06	4.04304e-05	3.26213e-06	0	0	7.98751e-07	0	0	0	0
Epilithonimonas	3.67423e-05	0	0	0	0	0	1.19224e-08	2.84558e-06	0.00109715	7.03991e-07	0	0	0	4.71793e-05	0	0	0
Ignatzschineria	1.44615e-07	0.000929195	0	0.000229991	0	0	0	0	9.87021e-06	0	0	0	0	0	0	0	0
Parvimonas	0.000200917	0	0	0	0.000500125	0	6.15094e-06	1.19458e-05	0.000425123	1.23175e-05	0	0	0	6.16305e-06	0	0	0
Gordonibacter	0.000342356	0	0	0.000229991	0	0	0.000191788	8.83398e-05	5.4299e-05	2.80236e-05	7.30132e-05	0	0.000136566	5.05443e-06	0	0	0
Arcicella	2.97753e-07	0	0	0	0	0.000323572	1.16312e-06	0	0	0	0	0.000823126	0	0	0	0	0
Acetanaerobacterium	0.00042939	0	0	0	0	0	2.43617e-05	0	0	3.50897e-06	0.00067241	0	0	1.05129e-05	0	0	0
Rhodopirellula	4.18192e-07	0	0.000221141	0	0.000750188	0.000161786	5.95059e-07	0	5.4764e-07	0	0	0	1.55977e-06	0	0	0	0
Proteiniphilum	2.28265e-05	0	0.000798508	0	0	0	2.43959e-05	0.000220093	7.25564e-06	0	4.10288e-05	0	0	8.38226e-06	0	0	0
Hespellia	4.68067e-05	0	0	0	0	0	0.00101694	0	0	0	0	0	1.76477e-05	2.11678e-05	0	0	0
Methylotenera	6.89239e-05	0	0	0	0	0.000161786	3.67098e-05	8.69495e-05	0.000741636	0	0	0	6.34624e-06	0	0	0	0
Emticicia	5.67934e-07	0	0	0	0	0	6.5098e-07	0	0	0	0	0.00108977	0	0	0	0	0
Oceanicola	6.07836e-06	0	0	0	0	0	1.41257e-08	1.13164e-05	6.14573e-06	0	0	0.00106389	9.50514e-07	0	0	0	0
Alteromonas	4.3441e-06	0.000371678	0	0.000459982	0	0	1.76873e-07	0.00021537	2.68834e-05	0	0	0	0	0	0	0	0
Rathayibacter	3.2593e-05	0	0	0	0	0	4.58465e-07	7.10638e-05	0.000927729	0	0	4.08847e-05	0	0	0	0	0
Ochrobactrum	1.83009e-05	0	0	0	0	0.000323572	3.73567e-07	1.62205e-05	0.000692071	7.82342e-07	0	2.05838e-05	7.98751e-07	0	0	0	0
Sedimentibacter	8.98323e-05	0	0	0	0.000250063	0	0.000585782	4.42101e-05	6.48989e-06	9.512e-06	4.88687e-05	0	7.62571e-07	3.90448e-06	0	0	0
Tessaracoccus	5.39221e-05	0.000557517	0	0	0	0	5.55985e-08	0.000109025	0.000252874	5.69586e-05	0	0	0	0	0	0	0
Elizabethkingia	1.68194e-05	0	0	0	0	0	0	0	0.00101274	0	0	0	0	0	0	0	0
Cloacibacterium	0.000826362	0	0	0	0	0	1.19744e-06	4.49336e-06	0.000172349	5.24288e-06	0	0	0	0	0	0	0
Aequorivita	8.52709e-07	0	0.000990964	0	0	0	6.36424e-09	0	5.74903e-06	0	0	0	7.81342e-06	0	0	0	0
Haliscomenobacter	4.53533e-05	0	0	0	0	0.000161786	0.000118295	0	0.000666945	0	5.95204e-06	0	3.53881e-06	0	0	0	0
Fusibacter	3.73592e-05	0	0	0	0	0	4.96001e-05	1.78285e-05	0.000851198	0	1.39231e-05	1.61335e-05	2.61749e-06	7.76347e-06	0	0	0
Helcococcus	6.32325e-05	0	0	0	0	0	2.87846e-06	5.57957e-06	0.000911006	1.36852e-06	1.83098e-06	0	0	0	0	0	0
Gelidibacter	0	0	0.000962279	0	0	0	0	1.28391e-06	9.79197e-06	0	0	0	0	0	0	0	0
Kineococcus	1.05385e-05	0	0	0	0	0.000161786	0	9.10979e-06	0.00074544	0	0	0	0	0	0	0	0
Succinatimonas	5.93002e-06	0	0	0.000919963	0	0	0	0	3.34019e-07	0	0	0	0	0	0	0	0
Brevibacterium	0.000136056	0.000185839	0	0	0	0.000161786	5.71024e-06	0.000175623	0.000150459	0	1.58272e-06	0	0	8.43111e-05	0	0	0
Sharpea	6.32852e-06	0	0.000384911	0	0	0	6.74964e-08	0.000105474	0	0	0	0	0	0.000395583	0	0	0
Serpens	4.18822e-05	0	0	0.000229991	0	0	3.38702e-06	7.017e-06	0.000522991	2.5171e-06	1.58272e-06	7.45905e-05	0	0	0	0	0
Bradyrhizobium	2.72738e-05	0	0	0	0	0.000647144	1.25258e-05	6.22555e-05	5.368e-05	2.61823e-05	1.28898e-06	3.4212e-05	0	1.75409e-05	0	0	0
Gemmatimonas	3.46234e-05	0	0	0	0	0	1.5264e-05	0.000150101	0.000651663	6.62348e-07	5.46974e-06	0	3.59878e-06	8.67306e-06	0	0	0
Curtobacterium	3.69981e-05	0	0	0	0	0.000323572	0	0.000159863	0.000324455	0	0	0	0	2.41574e-05	0	0	0
Sphaerobacter	6.82544e-06	0	0	0	0	0	3.51251e-05	3.86891e-05	0.000782695	0	0	0	0	0	0	0	0
Tannerella	0.000153942	0	0	0	0	0	4.2064e-05	9.74615e-07	0.000596623	0	3.41847e-05	0	2.06957e-06	2.44784e-05	0	0	0
Roseomonas	1.4947e-05	0	0	0	0	0.000161786	6.95323e-07	4.48312e-06	0.000319603	0	0	0.000347	7.65267e-07	0	0	0	0
Nitrosospira	1.51874e-05	0.000371678	0	0	0	0	1.19187e-05	0	0.000390346	0	3.44139e-05	1.61335e-05	7.48832e-06	0	0	0	0
Ferruginibacter	6.05951e-06	0	0	0.000229991	0	0.000161786	6.83049e-06	1.91423e-06	0.000437985	0	0	0	0	0	0	0	0
Rhodoferax	8.37742e-06	0	0	0	0	0.000808931	2.3326e-06	1.97124e-06	1.62357e-05	0	0	0	6.11078e-06	0	0	0	0
Iamia	2.79455e-05	0	0	0	0	0	1.2327e-06	1.84578e-05	0.000772075	0	0	0	7.65267e-07	8.92774e-07	0	0	0
Moryella	0.000100448	0	0	0	0	0	5.62549e-05	0.000362746	4.58926e-06	5.20913e-06	1.92748e-05	0	3.97156e-06	0.000266685	0	0	0
Roseivirga	2.95269e-07	0	0	0	0	0.000808931	3.25427e-06	0	0	0	0	0	0	0	0	0	0
Adlercreutzia	6.55666e-06	0	0	0	0	0	8.26501e-05	8.61417e-06	0	0	0.000334432	0	0.000379632	0	0	0	0
Terrimonas	5.29567e-06	0	0	0	0	0.000323572	1.91564e-06	0.000270505	0.00016511	0	0	3.37724e-05	7.8675e-06	5.80994e-07	0	0	0
Alkaliflexus	5.66982e-05	0	0	0.000229991	0	0	3.31933e-06	0.000471238	2.79238e-05	0	2.8782e-06	0	3.62486e-06	0	0	0	0
Coriobacterium	8.52012e-05	0	0	0	0	0	2.4245e-05	0.000468063	0	0.000200338	0	0	0	1.21852e-05	0	0	0
Varibaculum	0.000326871	0	0	0	0	0	0.000156542	0	0.000264827	0	2.5857e-05	0	0	0	0	0	0
Kingella	6.63685e-05	0	0	0	0	0	2.1437e-06	9.74615e-07	0.000697417	0	0	0	0	0	0	0	0
Sporichthya	1.34759e-05	0	0	0	0	0	1.54074e-07	0	0.000323623	0	0	0.000426647	8.89417e-07	0	0	0	0
Wautersiella	7.20169e-05	0.000185839	0	0	0	0	4.50434e-07	0	0.000386565	0.000116786	0	0	0	0	0	0	0
Howardella	0.000130793	0	0	0	0	0	0.000341677	1.88995e-05	7.07067e-07	0.000118557	0	0	3.13161e-05	0.000109044	0	0	0
Demequina	1.54512e-05	0	0	0	0	0	2.0916e-07	4.70706e-05	0.000682309	0	0	0	0	0	0	0	0
Atopobium	0.000472692	0	0	0	0	0	2.91773e-05	1.11578e-05	0.000215647	0	1.53662e-05	0	0	7.13932e-07	0	0	0
Lysobacter	2.01842e-05	0	0	0	0	0.000647144	3.72047e-06	9.29098e-06	2.49814e-05	0	0	2.72565e-05	8.61763e-07	1.69636e-06	0	0	0
Sedimenticola	0.000518554	0	0	0	0	0	0.000205425	7.60038e-06	2.69482e-06	0	0	0	0	0	0	0	0
Gemella	0.000263314	0	0	0	0	0	3.43185e-06	0.000441343	1.56842e-05	7.0908e-06	1.7875e-06	0	0	0	0	0	0
Actinoplanes	1.19462e-05	0	0	0	0	0	1.41064e-07	1.62284e-05	0.000692204	3.55307e-07	0	0	0	0	0	0	0
Kluyvera	0.000668536	0	0	0	0	0	6.19108e-07	0	0	0	0	4.79962e-05	0	8.35193e-07	0	0	0
Subsaxibacter	0	0	0.000192456	0	0	0.000485358	0	0	0	0	0	0	0	0	0	0	0
Sodalis	0.000594595	0	0	0	0	0	7.94164e-05	0	0	0	0	0	0	0	0	0	0
Fodinicurvata	9.45527e-07	0	0	0	0	0	8.76549e-08	0	0.000663817	0	0	0	2.94285e-06	0	0	0	0
Pimelobacter	1.29217e-05	0	0	0	0	0	1.31822e-07	2.37635e-05	0.000625651	0	0	0	1.745e-06	0	0	0	0
Yaniella	3.10341e-05	0.000185839	0	0	0	0	3.17537e-07	0.000335355	0.000105683	0	0	0	3.90671e-06	1.9833e-06	0	0	0
Prolixibacter	2.41961e-05	0	0.000413597	0	0	0	8.80607e-06	8.92722e-06	0.000202231	0	1.83098e-06	0	4.15895e-06	0	0	0	0
Jannaschia	0	0	0	0	0	0.000647144	0	0	4.6315e-06	0	0	0	0	0	0	0	0
Williamsia	1.08528e-05	0	0	0	0	0	2.98155e-08	2.1511e-05	0.000610697	0	0	0	0	0	0	0	0
Desulfuromonas	0.000582634	0	0	0	0	0	3.63317e-07	7.42753e-06	0	4.20849e-05	1.3933e-06	0	2.2137e-06	0	0	0	0
Dyadobacter	1.26494e-06	0	0	0	0	0.000485358	3.87394e-07	6.38197e-06	0.000138551	0	0	0	8.72498e-07	0	0	0	0
Hirschia	1.57819e-05	0	0	0	0	0	0	1.04858e-05	0.000101146	0	0	0.000500712	0	0	0	0	0
Yimella	4.31478e-05	0	0	0	0	0	0	5.98222e-06	0.000572831	0	0	0	0	0	0	0	0
Luteimonas	1.83803e-06	0	0	0.000229991	0	0.000161786	8.47064e-07	0.000141417	8.09056e-05	0	0	0	6.70352e-07	0	0	0	0
Owenweeksia	2.53409e-05	0	0.000577367	0	0	0	8.87442e-06	0	0	0	0	0	1.65762e-06	4.13058e-07	0	0	0
Thermoactinomyces	3.22091e-06	0	0	0	0	0	1.44989e-06	0.000534578	4.61855e-05	1.20705e-05	0	1.36282e-05	0	0	0	0	0
Camelimonas	1.26048e-05	0	0	0	0	0	0	3.13921e-05	0.000508671	0	0	4.79962e-05	0	0	0	0	0
Anaerospora	5.64658e-06	0	0	0	0	0	5.87875e-07	0	1.63704e-06	0	0	0.000587494	0	0	0	0	0
Propionicimonas	1.27166e-05	0	0	0	0	0	0	9.74615e-07	0.000575555	0	0	0	0	0	0	0	0
Peptostreptococcus	0.000236954	0	0	0	0	0	3.60712e-06	0.000124644	9.49144e-05	9.5889e-06	0.000102306	0	2.09111e-06	1.41662e-05	0	0	0
Globicatella	0.000144306	0.000371678	0	0	0	0	6.04468e-05	1.28391e-06	0	0	4.14709e-06	0	0	0	0	0	0
Streptobacillus	0.00039755	0	0	0	0	0.000161786	5.92165e-09	0	1.84792e-05	0	0	0	0	0	0	0	0
Caldilinea	2.34954e-05	0	0	0	0	0	1.00643e-05	1.99078e-06	0.000495664	0	0	2.72565e-05	0	8.30079e-07	0	0	0
Blastococcus	1.35262e-05	0	0	0	0	0	6.20878e-08	2.00888e-05	0.000515518	5.29569e-06	0	0	7.62571e-07	0	0	0	0
Prosthecobacter	8.91496e-07	0	0	0	0	0	4.00227e-07	0	4.58926e-06	0	0	0.000547546	0	0	0	0	0
Rhizomicrobium	1.66164e-05	0	0.000192456	0	0	0	5.53808e-07	0	0.000336137	0	0	0	9.50514e-07	4.50136e-06	0	0	0
Leclercia	3.91793e-05	0	0	0	0	0.000485358	2.59891e-06	0	0	0	0	0	0	1.49467e-05	0	0	0
Aquamicrobium	7.50821e-06	0	0	0	0	0	8.95003e-08	4.70535e-06	0.000509964	0	0	0	0	0	0	0	0
Adhaeribacter	5.31024e-06	0	0	0	0	0	1.6883e-05	0	0.000491201	0	0	0	9.50514e-07	3.09738e-06	0	0	0
Solirubrobacter	8.5947e-06	0	0	0	0	0	4.06391e-06	5.38828e-06	0.000496322	0	0	0	2.31666e-06	0	0	0	0
Dickeya	0.000505986	0	0	0	0	0	1.89138e-06	0	0	0	0	0	0	5.05708e-06	0	0	0
Arcobacter	0.00013118	0	0	0	0	0	7.29968e-07	5.78552e-06	0.000332226	7.0693e-06	0	2.44738e-05	0	1.12513e-05	0	0	0
Bellilinea	1.08523e-05	0	0	0	0	0.000323572	0.000100696	0	6.78135e-05	0	0	0	6.01166e-06	4.69123e-07	0	0	0
Alkanindiges	4.0741e-05	0	0	0.000229991	0	0	4.42759e-07	2.57504e-05	0.000210505	0	0	0	0	0	0	0	0
Pseudonocardia	7.60254e-06	0	0	0	0	0	7.26638e-07	9.44151e-06	0.000487253	0	0	0	0	0	0	0	0
Caulobacter	1.47754e-05	0	0	0	0	0.000161786	6.54023e-05	0	0.000156047	0	0	0.000105297	0	0	0	0	0
Dehalobacter	0.000133169	0	0	0	0	0	0.000122473	0.000231512	0	6.47067e-07	0	0	6.20709e-06	0	0	0	0
Acholeplasma	6.68137e-05	0	0	0	0	0	9.39588e-05	0.000242972	2.88342e-05	1.67705e-05	0	0	4.38856e-05	4.71775e-07	0	0	0
Gemmata	5.67545e-07	0	0	0	0	0	4.02834e-07	0	1.56909e-05	0	0	0.000473319	8.47558e-07	0	0	0	0
Cetobacterium	0.000249358	0	0	0.000229991	0	0	6.3153e-08	0	0	0	1.28898e-06	0	4.57831e-06	0	0	0	0
Lutispora	6.83187e-06	0	0	0	0	0	1.84047e-05	0.000455494	0	0	0	0	0	4.73697e-07	0	0	0
Bauldia	3.08372e-05	0	0	0.000229991	0	0	8.79207e-07	0	0.000215496	0	0	0	1.18677e-06	0	0	0	0
Dehalogenimonas	7.19758e-05	0	0	0	0	0	0.000383982	9.44301e-06	3.78941e-06	0	0	0	7.98751e-07	6.49662e-06	0	0	0
Trueperella	1.92166e-05	0.000185839	0	0	0	0	0	9.74615e-07	0.000270392	0	0	0	0	0	0	0	0
Myroides	4.44467e-06	0	0	0	0	0	5.38317e-07	0.000466577	3.92269e-06	0	0	0	0	0	0	0	0
Croceicoccus	3.86151e-06	0	0	0	0	0	0	0	8.57546e-05	0	0	0.000385116	0	0	0	0	0
Agromyces	0.000110311	0	0	0	0	0	5.659e-07	3.30087e-06	0.000355591	0	0	0	0	0	0	0	0
Pusillimonas	3.16941e-06	0	0.000413597	0	0	0	1.07488e-07	1.34567e-05	3.53377e-05	0	0	0	0	0	0	0	0
Planococcus	2.8241e-05	0	0	0	0	0.000323572	3.01172e-06	1.34264e-05	8.80052e-05	0	0	0	8.72498e-07	0	0	0	0
Oligella	1.08799e-06	0	0.000384911	0	0	0	6.70525e-07	3.82764e-05	0	0	1.60281e-06	0	0	1.39099e-05	0	0	0
Morganella	0.000435977	0	0	0	0	0	4.04719e-08	1.73555e-06	2.89716e-07	0	0	0	0	0	0	0	0
Sneathia	0.000196423	0	0	0	0	0.000161786	0	1.43158e-06	7.74935e-05	0	0	0	0	0	0	0	0
Oceanobacillus	6.55373e-06	0.000185839	0	0	0	0	1.46038e-06	0.000180998	5.2714e-05	4.70254e-06	0	0	0	0	0	0	0
Mucilaginibacter	6.64462e-06	0	0	0	0	0	2.00335e-06	7.83284e-05	0.000343975	0	0	0	0	0	0	0	0
Stigmatella	5.97111e-06	0	0	0	0	0.000161786	0	0	0.000261872	0	0	0	9.50514e-07	0	0	0	0
Gulosibacter	8.74216e-06	0.000371678	0	0	0	0	0	3.21069e-05	1.68082e-05	0	0	0	0	0	0	0	0
Methylocystis	4.02555e-06	0.000185839	0	0	0	0	0	4.73179e-06	0.000135163	0	0	9.59923e-05	3.09383e-06	0	0	0	0
Spirosoma	8.29976e-06	0.000371678	0	0	0	0	2.91842e-06	0	4.55087e-05	0	0	0	0	0	0	0	0
Marinifilum	1.87291e-05	0	0	0	0	0	1.79914e-05	0.000388762	0	0	0	0	0	0	0	0	0
Streptomyces	4.92722e-05	0	0	0	0	0	2.95433e-06	2.75385e-05	0.000338136	2.65579e-06	2.57796e-06	0	2.14331e-06	0	0	0	0
Aneurinibacillus	4.74372e-05	0	0	0	0	0	6.14163e-07	9.74615e-07	0.00037286	0	0	0	0	0	0	0	0
Burkholderia	0.000100993	0	0	0	0	0	4.42205e-05	1.98292e-06	0.000130581	0.000134915	6.61931e-06	0	0	7.23546e-07	0	0	0
Alcaligenes	6.55168e-06	0	0.000384911	0	0	0	6.46151e-07	1.98026e-05	8.89617e-07	0	0	0	0	0	0	0	0
Sorangium	6.84883e-06	0	0	0	0	0	5.9783e-08	4.37278e-05	0.000355532	0	0	0	3.16858e-06	0	0	0	0
Phycicoccus	1.21573e-05	0	0	0	0	0	1.23408e-08	0	0.000396519	0	0	0	0	0	0	0	0
Pseudoxanthomonas	1.29177e-05	0	0	0	0	0.000161786	3.3955e-08	2.72794e-05	0.000199453	0	0	0	1.20829e-06	0	0	0	0
Micropruina	5.45827e-06	0	0	0	0	0	4.12817e-08	0	0.000396147	0	0	0	0	0	0	0	0
Vagococcus	0.000170964	0	0	0	0	0	5.80764e-05	8.03963e-07	6.77453e-07	0.0001497	0	1.64707e-05	3.04553e-06	0	0	0	0
Hoeflea	4.10836e-06	0	0	0.000229991	0	0	8.52183e-09	4.38194e-05	9.07763e-05	1.04341e-06	0	2.72565e-05	0	0	0	0	0
Dietzia	1.28789e-05	0	0	0	0	0	7.51349e-08	0.000341348	2.93999e-05	8.75051e-06	1.83098e-06	0	0	1.16722e-06	0	0	0
Sphingosinicella	8.63934e-06	0	0	0	0	0	0	0	0.000385543	0	0	0	0	0	0	0	0
Bacteriovorax	0.000110313	0	0	0	0	0	4.57072e-06	0	0.000273649	0	0	0	0	4.12602e-06	0	0	0
Pontibaca	8.09354e-08	0	0.000384911	0	0	0	0	5.06439e-06	0	0	0	0	0	0	0	0	0
Thiobacillus	5.53501e-06	0	0	0	0	0	1.4829e-07	0	0.000378458	0	0	0	5.13062e-06	5.9759e-07	0	0	0
Granulicatella	0.000264947	0	0	0	0	0	9.07682e-05	0	0	3.81479e-07	3.24585e-05	0	0	9.10266e-07	0	0	0
Salisaeta	5.05186e-06	0	0	0	0	0	1.61805e-06	0	0.000381775	0	0	0	0	0	0	0	0
Kaistia	1.23038e-06	0	0	0	0	0.000323572	1.12615e-08	1.84392e-06	5.33653e-05	0	0	0	0	0	0	0	0
Negativicoccus	0.000364375	0	0	0	0	0	1.77498e-06	0	0	3.3805e-06	3.4137e-06	0	0	0	0	0	0
Leminorella	0.000191889	0	0	0	0	0	4.32883e-05	0	0	0	0	0.000135924	0	0	0	0	0
Simplicispira	9.997e-06	0	0	0	0	0	0.000120339	8.44597e-06	0.000217191	0	0	1.36282e-05	1.14478e-06	0	0	0	0
Coraliomargarita	0.000353961	0	0	0	0	0	1.04597e-06	0	0	1.89254e-06	1.28898e-06	0	0	1.13929e-05	0	0	0
Cellvibrio	3.47526e-06	0	0	0	0	0	5.80397e-07	2.28163e-05	0.000222619	0	0	0.000116107	0	0	0	0	0
Labrys	2.33543e-06	0	0	0	0	0.000161786	6.42761e-09	0	1.00829e-05	0	0	0.000190795	0	0	0	0	0
Cerasibacillus	7.37298e-07	0	0	0	0	0	0.000356793	0	0	0	0	0	0	0	0	0	0
Pseudolabrys	8.99622e-06	0	0	0	0	0	3.66082e-08	2.39086e-05	0.000103534	8.54301e-07	0	0.000217455	2.71725e-06	0	0	0	0
Pedomicrobium	5.07201e-07	0	0	0	0	0	0	0	8.31297e-05	0	0	0.000272565	6.70352e-07	0	0	0	0
Aggregatibacter	0.000311989	0	0	0	0	0	6.01323e-07	0	1.34981e-06	1.08581e-05	2.9347e-05	0	8.9235e-07	0	0	0	0
Murdochiella	0.000299454	0	0	0	0	0	5.58623e-06	1.61765e-05	2.92205e-05	0	0	0	0	0	0	0	0
Pelomonas	0.000122081	0	0	0	0	0	1.57227e-07	4.63392e-06	0.000219825	3.13363e-06	0	0	0	0	0	0	0
Dethiosulfatibacter	6.68009e-05	0	0	0.000229991	0	0	1.65831e-05	1.62259e-05	0	0	0	0	1.21726e-05	6.5787e-06	0	0	0
Falsibacillus	2.00148e-05	0	0	0	0	0.000323572	2.66571e-06	0	0	0	0	0	0	0	0	0	0
Polynucleobacter	1.38228e-05	0	0	0	0	0.000323572	8.41502e-07	0	4.38245e-06	8.46135e-07	0	0	6.70352e-07	0	0	0	0
Pelagibius	2.221e-05	0	0	0	0	0	5.01409e-07	4.22151e-06	0	4.26121e-06	0	0.000307148	4.43974e-06	0	0	0	0
Byssovorax	4.1454e-06	0	0	0	0	0	2.37066e-08	0.000113379	0.000219034	0	0	0	1.20829e-06	0	0	0	0
Vitellibacter	1.29709e-06	0	0	0	0	0.000323572	3.22983e-07	0	1.0546e-05	0	0	0	0	0	0	0	0
Proteiniclasticum	0.000115622	0	0	0	0	0	0.000154682	2.02784e-05	8.74272e-06	3.39468e-07	3.48087e-05	0	1.20829e-06	0	0	0	0
Azonexus	3.05922e-05	0	0	0	0	0	7.48036e-07	8.10417e-06	0.00029031	2.08682e-06	0	0	2.00654e-06	0	0	0	0
Aminobacter	2.48701e-07	0	0	0	0	0.000323572	0	0	9.41872e-06	0	0	0	0	0	0	0	0
Polaromonas	5.0023e-06	0	0	0	0	0	1.52213e-06	6.32517e-07	0.000284511	0	0	4.11675e-05	0	0	0	0	0
Pontibacter	2.17477e-06	0	0	0	0	0	2.92579e-05	1.41667e-05	0.00028702	0	0	0	0	0	0	0	0
Gramella	7.90832e-06	0	0	0	0	0.000323572	0	0	0	0	0	0	0	0	0	0	0
Ensifer	6.69595e-07	0	0	0	0	0.000323572	2.4349e-07	0	6.54818e-06	0	0	0	0	0	0	0	0
Bryobacter	1.29402e-05	0	0	0	0	0	5.36339e-06	0	0.000309962	0	0	0	7.98751e-07	0	0	0	0
Maribacter	8.41933e-07	0	0	0	0	0.000323572	7.94758e-07	0	0	0	1.60281e-06	0	0	0	0	0	0
Rubellimicrobium	7.30371e-06	0	0	0	0	0	7.80043e-08	0	0.000236977	0	0	7.52527e-05	5.66784e-06	0	0	0	0
Tamlana	5.47059e-07	0	0	0	0	0.000323572	0	0	8.89617e-07	0	0	0	0	0	0	0	0
Jeotgalibacillus	1.03553e-06	0	0	0	0	0.000323572	3.4109e-07	0	0	0	0	0	0	0	0	0	0
Rubrobacter	6.01122e-06	0	0	0	0	0	1.54924e-06	0	0.000311795	6.95351e-07	1.58272e-06	0	0	0	0	0	0
Haliea	5.57648e-05	0	0	0	0	0.000161786	2.11197e-06	3.74229e-06	9.19593e-05	0	0	0	8.77315e-07	0	0	0	0
Allisonella	0.000162816	0	0	0	0	0	8.0669e-07	2.18104e-05	1.72014e-05	2.51979e-05	0	0	0	8.62604e-05	0	0	0
Flavisolibacter	7.7927e-06	0	0	0	0	0	1.69447e-06	3.6554e-06	0.000295451	0	0	0	1.20829e-06	0	0	0	0
Granulicella	6.91749e-06	0	0	0	0	0	3.76914e-07	0	0.000301008	0	0	0	0	0	0	0	0
Sporacetigenium	1.69333e-05	0	0	0	0	0.000161786	1.12704e-05	0	2.99394e-05	1.3192e-05	3.50399e-05	0	3.12537e-05	8.6823e-06	0	0	0
Modestobacter	7.35626e-06	0	0	0	0	0	0	0	0.00029804	0	0	0	0	0	0	0	0
Garciella	9.15782e-06	0	0.000192456	0	0	0	3.22961e-05	5.56054e-05	0	9.51299e-06	0	0	5.56226e-06	0	0	0	0
Pelosinus	1.75519e-06	0	0	0	0	0	4.20388e-08	2.44088e-06	3.66775e-06	0	0	0.000294653	0	0	0	0	0
Janibacter	1.98843e-05	0	0	0	0	0	5.13862e-09	4.40911e-06	0.000273676	0	0	0	0	0	0	0	0
Holdemania	0.000272105	0	0	0	0	0	5.14939e-07	0	2.17153e-05	0	3.43378e-06	0	0	0	0	0	0
Segetibacter	3.41271e-06	0	0	0	0	0	0	0	0.000286268	0	0	0	7.81342e-06	0	0	0	0
Micrococcus	1.14588e-05	0	0	0	0	0	2.24067e-07	7.24704e-05	0.000211424	0	0	0	0	1.90408e-06	0	0	0
Gracilibacter	7.6356e-05	0	0	0	0	0	7.30173e-05	9.32977e-05	1.74472e-05	1.45012e-05	0	1.64707e-05	0	4.90255e-06	0	0	0
Guggenheimella	7.77841e-05	0	0	0	0	0	0.000120325	1.14828e-05	0	0	1.83098e-06	0	8.10628e-05	0	0	0	0
Nakamurella	4.59551e-06	0	0	0	0	0	5.98101e-07	2.22457e-05	0.000264545	0	0	0	0	0	0	0	0
Limnohabitans	5.70163e-06	0	0	0	0	0.000161786	2.05501e-06	1.43945e-05	1.89238e-05	0	0	8.83456e-05	0	0	0	0	0
Alkaliphilus	6.70961e-06	0	0	0	0	0	9.19734e-05	0.000176292	7.08957e-06	9.70934e-07	0	0	2.77339e-06	0	0	0	0
Longispora	5.77334e-06	0	0	0	0	0	0	0	0.000279362	0	0	0	0	0	0	0	0
Phycisphaera	6.8672e-06	0	0	0	0	0.000161786	5.79458e-06	0	9.44962e-05	0	0	1.36282e-05	0	0	0	0	0
Promicromonospora	9.93869e-06	0	0	0	0	0	0	4.97072e-05	0.000222799	0	0	0	0	0	0	0	0
Methylophaga	2.26913e-05	0	0	0	0	0.000161786	7.09538e-07	9.39347e-05	0	0	0	0	0	0	0	0	0
Trabulsiella	0.000227119	0	0	0	0	0	4.26542e-05	0	0	7.51873e-06	0	0	0	4.55036e-07	0	0	0
Bavariicoccus	2.17663e-05	0	0	0	0	0	0.000254414	9.74615e-07	0	0	0	0	0	0	0	0	0
Vogesella	1.11369e-05	0	0	0	0	0	1.58799e-07	0	1.10967e-05	8.75691e-07	0	0.000252971	0	0	0	0	0
Anaeromyxobacter	6.3017e-06	0	0	0	0	0	4.36792e-07	0.000226605	2.69638e-05	0	0	0	3.07546e-06	0	0	0	0
Nubsella	1.39843e-06	0	0	0	0.000250063	0	1.28328e-06	1.42279e-06	9.13891e-06	0	0	0	0	0	0	0	0
Thermosporothrix	2.45719e-06	0	0	0	0.000250063	0	1.07264e-05	0	0	0	0	0	0	0	0	0	0
Caloramator	5.00383e-06	0	0	0	0.000250063	0	5.09597e-06	1.99078e-06	0	0	0	0	0	0	0	0	0
Georgenia	7.36321e-06	0	0	0	0	0	0	2.21462e-05	0.000212777	5.718e-06	0	1.36282e-05	0	0	0	0	0
Thermomicrobium	6.49038e-07	0	0.000221141	0	0	0	3.825e-05	0	0	0	0	0	0	0	0	0	0
Salinimicrobium	1.25187e-06	0	0	0	0	0	0	0	0.0002553	0	0	0	0	0	0	0	0
Pseudochrobactrum	2.20785e-06	0	0	0	0	0	0	5.1314e-06	8.8244e-05	1.58334e-05	0	0.000144345	0	0	0	0	0
Planifilum	4.15666e-06	0	0	0	0	0	6.61085e-08	7.87213e-05	0.000168103	2.5127e-06	0	0	0	0	0	0	0
Ornithinicoccus	4.48434e-06	0	0	0	0	0	6.3768e-08	0	0.000246585	0	0	0	0	0	0	0	0
Basfia	9.64282e-06	0	0	0	0	0	4.08118e-09	2.2714e-05	0	0	0.000207877	0	1.5975e-06	6.38717e-06	0	0	0
Amaricoccus	2.99841e-06	0	0	0	0	0	3.95358e-08	2.73399e-06	0.000237134	6.42664e-07	0	0	4.52484e-06	0	0	0	0
Saccharopolyspora	4.67213e-06	0	0	0	0	0	4.8835e-07	0.000181732	3.27065e-05	6.33325e-07	2.58298e-05	0	0	0	0	0	0
Photobacterium	7.16664e-05	0	0	0	0	0.000161786	2.50082e-07	0	1.89236e-06	0	0	0	0	1.02305e-05	0	0	0
Austwickia	3.88245e-06	0	0	0	0	0	9.25711e-08	0	0.000237875	0	0	0	0	0	0	0	0
Sandaracinobacter	5.29466e-06	0	0	0	0	0	3.01503e-08	0	0.000234141	0	0	0	0	0	0	0	0
Marinobacterium	0.000234591	0	0	0	0	0	3.07254e-08	0	0	0	0	0	0	0	0	0	0
Delftia	6.27253e-05	0	0	0	0	0	9.22521e-07	4.44583e-06	5.62915e-05	0.000109052	0	0	0	0	0	0	0
Meniscus	2.96912e-05	0	0	0	0	0	2.46104e-05	6.74546e-05	0.000107615	0	0	0	2.33155e-06	0	0	0	0
Syntrophaceticus	3.58195e-07	0	0	0.000229991	0	0	1.56547e-07	0	0	0	0	0	0	9.42022e-07	0	0	0
Desulfitobacterium	1.11624e-05	0	0.000192456	0	0	0	5.7748e-08	2.53195e-05	0	2.17564e-06	0	0	0	0	0	0	0
Levilinea	4.76938e-07	0	0	0.000229991	0	0	4.17644e-07	0	0	0	0	0	0	0	0	0	0
Kineosporia	9.79002e-06	0	0	0	0	0	7.64361e-08	4.38754e-06	0.000215502	0	0	0	0	0	0	0	0
Pediococcus	3.45259e-05	0	0	0	0	0	5.11759e-06	0	0	0.000181278	0	0	0	0	0	0	0
Geobacter	1.01012e-05	0	0	0	0	0.000161786	6.6277e-06	0	2.85977e-05	3.21883e-06	0	0	2.97896e-06	1.7831e-06	0	0	0
Pleomorphomonas	2.31666e-06	0	0	0	0	0.000161786	0	0	4.95109e-05	0	0	0	0	0	0	0	0
Tumebacillus	3.65581e-05	0	0	0	0	0	3.75398e-05	0	0.000128196	3.0696e-06	1.83098e-06	0	2.00654e-06	1.74102e-06	0	0	0
Brachymonas	9.52439e-06	0	0	0	0	0	4.42314e-07	0	0.000105177	0	0	9.48012e-05	7.65267e-07	0	0	0	0
Zoogloea	3.20746e-05	0	0	0	0	0	1.15436e-07	0	0.000173012	0	0	0	0	0	0	0	0
Leeuwenhoekiella	4.27182e-05	0	0	0	0	0.000161786	1.44981e-08	0	0	0	0	0	0	0	0	0	0
Geothrix	8.24603e-06	0	0	0	0	0.000161786	6.41549e-06	0	2.61131e-05	0	0	0	0	0	0	0	0
Sulfurospirillum	1.94601e-05	0	0	0	0	0.000161786	4.40314e-08	0	9.9504e-07	0	1.3933e-06	1.36282e-05	1.90103e-06	2.33882e-06	0	0	0
Phaselicystis	1.98435e-06	0	0	0	0	0	0	0	0.000198527	0	0	0	0	0	0	0	0
Rhodanobacter	7.90877e-07	0.000185839	0	0	0	0	5.71081e-07	0	1.21817e-05	0	0	0	0	6.27018e-07	0	0	0
Orbus	7.94168e-06	0.000185839	0	0	0	0	1.79554e-07	0	2.93518e-07	0	0	0	5.22509e-06	0	0	0	0
Paraeggerthella	4.16828e-05	0	0	0	0	0	0.000152704	0	7.72452e-07	0	3.66195e-06	0	0	0	0	0	0
Starkeya	1.0142e-06	0	0	0	0	0	0	4.94045e-06	9.64825e-05	0	0	9.59923e-05	0	0	0	0	0
Serinicoccus	5.45311e-06	0	0	0	0	0	1.70968e-08	3.19783e-05	0.000160681	0	0	0	0	0	0	0	0
Arsenicicoccus	3.26698e-06	0	0	0	0	0	2.32089e-05	7.55472e-06	0.000163277	0	0	0	0	0	0	0	0
Ralstonia	0.00014652	0	0	0	0	0	6.72352e-07	0	3.08282e-05	1.57866e-05	1.83098e-06	0	0	0	0	0	0
Ornithinimicrobium	8.39991e-06	0	0	0	0	0	0	2.52036e-05	0.000155473	0	0	0	6.5242e-06	0	0	0	0
Undibacterium	1.34575e-05	0	0	0	0	0.000161786	2.0339e-06	0	1.38078e-05	1.58896e-06	0	0	0	2.75289e-06	0	0	0
Nitratifractor	0.00016934	0	0	0	0	0	2.23395e-05	0	0	0	0	0	0	2.15535e-06	0	0	0
Buttiauxella	2.91984e-05	0	0	0	0	0.000161786	1.86951e-07	0	0	0	0	0	0	0	0	0	0
Acetomicrobium	2.97134e-05	0	0	0	0	0	4.34705e-05	5.42131e-05	1.09669e-06	6.90518e-06	5.34813e-05	0	0	1.5569e-06	0	0	0
Mariniflexile	1.22099e-08	0.000185839	0	0	0	0	0	0	0	0	0	0	0	0	0	0	0
Pseudorhodobacter	6.15111e-07	0	0	0	0	0.000161786	1.93367e-08	1.94923e-06	2.07315e-05	0	0	0	0	0	0	0	0
Aquimonas	6.64423e-07	0	0	0	0	0.000161786	5.11485e-07	0	0	0	0	2.05838e-05	0	0	0	0	0
Arenicella	5.29497e-05	0	0	0	0	0	8.93769e-05	0	3.99437e-05	0	0	0	0	0	0	0	0
Nitrobacter	1.48108e-05	0	0	0	0	0	2.54548e-07	0	0.000162474	0	0	0	0	0	0	0	0
Desulfonispora	1.07814e-05	0	0	0	0	0	4.85502e-06	1.25507e-05	0	0	0.000147767	0	0	0	0	0	0
Sediminitomix	2.37511e-07	0	0	0	0	0	7.65977e-07	0	0	0	0	0	0.000172521	1.70545e-06	0	0	0
Plantibacter	3.67197e-08	0	0	0	0	0.000161786	0	1.27641e-05	0	3.85738e-07	0	0	0	0	0	0	0
Luteococcus	4.63572e-06	0	0	0	0	0	1.75658e-08	1.39356e-05	7.66782e-05	7.92294e-05	0	0	0	0	0	0	0
Dermabacter	0.000173376	0	0	0	0	0	0	0	0	0	0	0	0	7.95803e-07	0	0	0
Ferribacterium	1.84019e-07	0	0	0	0	0.000161786	8.71509e-07	0	6.88191e-06	0	0	0	0	0	0	0	0
Proteiniborus	1.71564e-06	0	0	0	0	0	0.000161156	0	2.54975e-06	0	0	0	1.65199e-06	0	0	0	0
Limnobacter	8.93794e-06	0	0	0	0	0	6.24574e-06	0	1.07567e-05	0	0	0	0.000140033	0	0	0	0
Alysiella	3.47222e-06	0	0	0	0	0	0	7.14912e-06	0.000154803	0	0	0	0	0	0	0	0
Thermomonas	4.97205e-07	0	0	0	0	0.000161786	7.34292e-08	9.74615e-07	0	0	0	0	1.18677e-06	0	0	0	0
Sulfitobacter	2.17874e-06	0	0	0	0	0.000161786	2.76861e-08	0	0	0	0	0	0	0	0	0	0
Sediminibacter	1.46015e-06	0	0	0	0	0.000161786	4.68438e-07	0	0	0	0	0	0	0	0	0	0
Photorhabdus	0.000163495	0	0	0	0	0	1.20724e-07	0	0	0	0	0	0	0	0	0	0
Shuttleworthia	6.34634e-05	0	0	0	0	0	7.17486e-05	1.05255e-05	0	0	1.78418e-05	0	0	0	0	0	0
Cryptosporangium	5.29426e-06	0	0	0	0	0	0	0	0.000156693	0	0	0	0	0	0	0	0
Roseicyclus	8.85168e-08	0	0	0	0	0.000161786	0	0	0	0	0	0	0	0	0	0	0
Sporocytophaga	7.45445e-07	0	0	0	0	0	1.4966e-06	0.000110948	4.86164e-05	0	0	0	0	0	0	0	0
Seohaeicola	0	0	0	0	0	0.000161786	0	0	0	0	0	0	0	0	0	0	0
Sulfuricurvum	8.66216e-07	0	0	0	0	0	4.22583e-08	0	0.000156678	0	0	0	2.77099e-06	0	0	0	0
Macrococcus	4.0573e-05	0	0	0	0	0	5.20805e-06	3.68785e-06	0.00010181	5.53913e-06	1.3933e-06	0	0	0	0	0	0
Desulfomicrobium	4.58658e-06	0	0	0	0	0	4.0257e-06	0	0.000148972	0	0	0	0	0	0	0	0
Thioalkalicoccus	0.000140599	0	0	0	0	0	2.84937e-07	0	1.64292e-05	0	0	0	0	0	0	0	0
Thiothrix	9.35454e-05	0	0	0	0	0	6.3387e-05	0	0	0	0	0	0	0	0	0	0
Desulfurivibrio	4.62515e-06	0	0	0	0	0	4.65621e-07	0	0.000151209	0	0	0	0	0	0	0	0
Vasilyevaea	2.79714e-06	0	0	0	0	0	1.88837e-07	0	0.000150457	0	0	0	0	0	0	0	0
Balneatrix	8.48136e-05	0	0	0	0	0	6.64894e-05	0	0	0	0	0	0	0	0	0	0
Angustibacter	6.87317e-06	0	0	0	0	0	2.69544e-07	0	0.000141557	0	0	0	0	0	0	0	0
Nesterenkonia	2.24825e-05	0	0	0	0	0	1.28098e-06	1.83979e-05	0.000105777	0	0	0	0	0	0	0	0
Salinicoccus	7.93297e-05	0	0	0	0	0	5.33723e-05	2.81854e-06	5.87937e-06	2.75973e-06	1.83098e-06	0	0	0	0	0	0
Yersinia	4.99443e-05	0	0	0	0	0	0	0	0	6.8655e-05	0	2.65943e-05	0	0	0	0	0
Actinomycetospora	1.89788e-06	0	0	0	0	0	4.06899e-08	0	0.000142258	0	0	0	0	0	0	0	0
Desmospora	4.303e-06	0	0	0	0	0	1.91867e-06	9.77105e-06	0.00012713	8.26871e-07	0	0	0	0	0	0	0
Rhodopila	6.20551e-07	0	0	0	0	0	3.08166e-08	8.26338e-05	5.75231e-05	0	0	0	2.28771e-06	0	0	0	0
Kofleria	5.92808e-06	0	0	0	0	0	5.85713e-07	9.00042e-05	4.25751e-05	0	0	0	2.85087e-06	0	0	0	0
Afifella	1.10993e-06	0	0	0	0	0	0	0	5.76875e-05	0	0	8.17685e-05	0	0	0	0	0
Gardnerella	0.000106326	0	0	0	0	0	1.05664e-07	0	5.71226e-06	0	2.65118e-05	0	0	0	0	0	0
Afipia	6.69526e-06	0	0	0	0	0	4.72969e-08	8.03963e-07	6.22201e-05	1.54931e-06	0	5.82462e-05	7.74409e-06	0	0	0	0
Laceyella	8.11777e-07	0	0	0	0	0	3.71658e-08	0.000114039	1.98795e-05	0	0	0	0	0	0	0	0
Methylobacillus	5.32795e-06	0	0	0	0	0	8.86572e-07	0	0.000127376	0	0	0	8.77315e-07	0	0	0	0
Pseudoalteromonas	2.55515e-05	0	0	0	0	0	1.23608e-06	0	9.17606e-05	0	0	0	0	1.58475e-05	0	0	0
Acetoanaerobium	1.73867e-05	0	0	0	0	0	1.03216e-05	0	0.000105552	0	0	0	6.70352e-07	0	0	0	0
Jonesia	6.9381e-07	0	0	0	0	0	4.09551e-08	0.000131331	1.53671e-06	0	0	0	0	0	0	0	0
Ureibacillus	2.13727e-05	0	0	0	0	0	1.5781e-06	5.26788e-06	8.52374e-05	1.75981e-05	0	0	2.41657e-06	0	0	0	0
Solitalea	5.91405e-06	0	0	0	0	0	3.12484e-06	0	0.000106909	0	0	1.36282e-05	3.40688e-06	0	0	0	0
Sulfuricella	2.73091e-06	0	0	0	0	0	1.19565e-06	0	0	0	0	0.000128467	0	0	0	0	0
Mobiluncus	0.000107715	0	0	0	0	0	1.30977e-08	0	2.24694e-05	0	0	0	0	0	0	0	0
Haloplasma	1.92245e-05	0	0	0	0	0	6.1166e-05	3.0406e-06	2.19056e-06	1.72217e-05	0	2.05838e-05	5.15356e-06	1.46516e-06	0	0	0
Propionivibrio	3.6814e-05	0	0	0	0	0	2.96167e-06	0	8.92727e-05	0	0	0	8.77315e-07	0	0	0	0
Corallococcus	7.09042e-07	0	0	0	0	0	0	0	0.000127227	0	0	0	0	0	0	0	0
Alloscardovia	0.000116633	0	0	0	0	0	2.96987e-08	0	0	0	9.69909e-06	0	0	0	0	0	0
Proteocatella	1.83255e-05	0	0	0	0	0	5.54049e-06	0	0.000102183	0	0	0	0	0	0	0	0
Terriglobus	3.71607e-06	0	0	0	0	0	1.42145e-07	0	0.000121625	0	0	0	0	0	0	0	0
Marisediminicola	2.90778e-06	0	0	0	0	0	0	0	0.000119349	0	0	0	0	0	0	0	0
Phyllobacterium	4.48087e-06	0	0	0	0	0	0	0	0.000117383	0	0	0	0	0	0	0	0
Gracilimonas	1.13023e-05	0	0	0	0	0	5.48747e-05	0	5.26694e-05	0	0	0	2.0856e-06	0	0	0	0
Arsenophonus	0.000119954	0	0	0	0	0	2.87814e-07	0	0	0	0	0	0	0	0	0	0
Salirhabdus	1.11098e-05	0	0	0	0	0	4.95094e-08	0	0.000108687	0	0	0	0	0	0	0	0
Thermobacillus	4.47057e-05	0	0	0	0	0	6.29686e-05	5.91151e-06	0	1.24783e-06	3.4137e-06	0	0	0	0	0	0
Rummeliibacillus	5.57993e-07	0	0	0	0	0	0.000116534	0	0	7.03991e-07	0	0	0	0	0	0	0
Johnsonella	8.11874e-06	0	0	0	0	0	0.000101574	0	0	0	0	0	0	6.07212e-06	0	0	0
Orientia	7.98536e-05	0	0	0	0	0	5.10709e-07	0	3.23379e-05	1.15017e-06	0	0	0	1.70328e-06	0	0	0
Leptonema	3.4986e-06	0	0	0	0	0	5.98932e-06	7.79257e-05	0	2.76406e-05	0	0	0	0	0	0	0
Gordonia	4.59926e-05	0	0	0	0	0	7.07517e-09	0	6.29627e-05	0	5.24467e-06	0	0	0	0	0	0
Flavitalea	3.40397e-05	0	0	0	0	0	1.35062e-07	0	7.78575e-05	0	0	0	9.50514e-07	0	0	0	0
Anoxybacillus	0.000111003	0	0	0	0	0	2.85403e-07	0	0	0	0	0	0	0	0	0	0
Runella	3.28035e-07	0	0	0	0	0	5.86457e-08	0	0	0	0	0.000109465	0	0	0	0	0
Variovorax	5.92868e-06	0	0	0	0	0	4.99167e-07	1.16639e-05	6.87303e-05	1.14726e-06	0	2.05838e-05	8.72498e-07	0	0	0	0
Methylomonas	7.05466e-05	0	0	0	0	0	5.38402e-07	0	6.12561e-06	0	0	0	3.16959e-05	0	0	0	0
Helcobacillus	9.65718e-05	0	0	0	0	0	0	0	1.07455e-05	0	0	0	0	0	0	0	0
Parasporobacterium	2.62889e-06	0	0	0	0	0	4.32974e-05	0	0	0	0	0	5.16475e-05	8.95851e-06	0	0	0
Rhodomicrobium	1.06877e-05	0	0	0	0	0	3.72255e-08	0	9.35858e-05	0	0	0	1.18677e-06	0	0	0	0
Longilinea	1.25166e-05	0	0	0	0	0	9.01038e-06	0	8.356e-05	0	0	0	0	0	0	0	0
Intrasporangium	2.38463e-06	0	0	0	0	0	0	0	0.000101494	0	0	0	0	0	0	0	0
Brenneria	7.04507e-05	0	0	0	0	0	3.19537e-07	0	0	0	0	3.00989e-05	0	0	0	0	0
Marinilactibacillus	8.81914e-05	0	0	0	0	0	2.19006e-06	0	8.77817e-06	0	0	0	0	0	0	0	0
Alkalimonas	2.15346e-06	0	0	0	0	0	7.78558e-05	0	1.87584e-05	0	0	0	0	0	0	0	0
Niastella	2.74011e-06	0	0	0	0	0	1.338e-07	0	9.54451e-05	0	0	0	0	0	0	0	0
Wolinella	4.08118e-06	0	0	0	0	0	2.68746e-07	0	8.051e-05	1.26312e-06	6.30548e-06	0	0	5.40481e-06	0	0	0
Kytococcus	1.83272e-05	0	0	0	0	0	0	8.13517e-06	7.11026e-05	0	0	0	0	0	0	0	0
Blastobacter	6.87998e-08	0	0	0	0	0	0	0	0	9.71384e-05	0	0	0	0	0	0	0
Singulisphaera	4.66878e-06	0	0	0	0	0	1.40226e-06	0	3.45903e-05	0	0	5.4513e-05	1.14478e-06	0	0	0	0
Persicitalea	1.52688e-06	0	0	0	0	0	9.16563e-05	0	2.91605e-06	0	0	0	0	0	0	0	0
Terracoccus	5.21583e-06	0	0	0	0	0	0	1.72858e-06	8.85919e-05	0	0	0	0	0	0	0	0
Hydrotalea	9.09978e-05	0	0	0	0	0	2.43133e-06	0	0	0	0	0	0	0	0	0	0
Oerskovia	2.67827e-06	0	0	0	0	0	0	0	8.97385e-05	0	0	0	0	0	0	0	0
Catellicoccus	4.92341e-06	0	0	0	0	0	7.89711e-05	0	6.3742e-06	0	0	0	0	0	0	0	0
Acidisphaera	1.77901e-06	0	0	0	0	0	2.47395e-07	0	8.61304e-05	0	0	0	1.79807e-06	0	0	0	0
Empedobacter	5.50356e-07	0	0	0	0	0	3.28496e-07	2.22805e-05	6.64907e-05	0	0	0	0	0	0	0	0
Agreia	0	0	0	0	0	0	0	8.88051e-05	0	0	0	0	0	0	0	0	0
Azorhizobium	1.62091e-06	0	0	0	0	0	1.2518e-08	0	1.48875e-05	0	0	7.18744e-05	0	0	0	0	0
Lachnobacterium	4.68615e-05	0	0	0	0	0	7.33216e-06	8.42893e-06	0	3.05914e-06	4.99312e-06	0	3.56032e-06	1.29658e-05	0	0	0
Anaerophaga	6.45042e-06	0	0	0	0	0	2.42964e-05	1.75612e-05	3.29158e-05	0	4.3894e-06	0	0	1.54401e-06	0	0	0
Methylosoma	1.52947e-06	0	0	0	0	0	2.40151e-08	0	8.40256e-05	0	0	0	0	0	0	0	0
Suttonella	1.88538e-06	0	0	0	0	0	2.61978e-06	0	7.41046e-05	0	5.44946e-06	0	0	0	0	0	0
Flexibacter	3.06951e-06	0	0	0	0	0	8.04324e-05	0	0	0	0	0	0	0	0	0	0
Simiduia	3.64847e-09	0	0	0	0	0	6.12294e-08	9.74615e-07	8.14566e-05	7.24147e-07	0	0	0	0	0	0	0
Olivibacter	7.48829e-05	0	0	0	0	0	2.88235e-06	3.68785e-06	1.63704e-06	0	0	0	0	0	0	0	0
Micromonospora	1.97465e-06	0	0	0	0	0	1.5559e-07	3.89737e-05	4.13496e-05	0	0	0	0	0	0	0	0
Peredibacter	6.87803e-06	0	0	0	0	0	1.62583e-06	7.03461e-06	5.21454e-05	0	0	1.36282e-05	6.70352e-07	0	0	0	0
Desulfosporosinus	3.95168e-05	0	0	0	0	0	1.16168e-05	0	0	0	0	0	3.16858e-06	2.71205e-05	0	0	0
Catonella	5.23188e-06	0	0	0	0	0	3.82837e-05	6.25274e-06	1.51435e-05	7.28617e-07	1.26183e-05	0	7.62571e-07	1.04821e-06	0	0	0
Ottowia	4.3187e-06	0	0	0	0	0	0	0	7.29191e-05	0	1.83098e-06	0	0	0	0	0	0
Pasteurella	1.8447e-05	0	0	0	0	0	2.77726e-06	1.00517e-06	0	0	5.67595e-05	0	0	0	0	0	0
Aquicella	6.41155e-06	0	0	0	0	0	5.89557e-07	0	6.90833e-05	0	0	0	2.64162e-06	0	0	0	0
Anaeroglobus	6.71152e-05	0	0	0	0	0	5.95957e-06	0	0	1.12371e-06	1.28898e-06	0	0	0	0	0	0
Patulibacter	2.7119e-06	0	0	0	0	0	6.5562e-08	1.02174e-05	6.20823e-05	0	0	0	0	0	0	0	0
Teredinibacter	1.68665e-05	0	0	0	0	0	1.17547e-07	0	5.80001e-05	0	0	0	0	0	0	0	0
Uliginosibacterium	7.26534e-06	0	0	0	0	0	3.1599e-06	0	6.30023e-05	0	0	0	1.18677e-06	0	0	0	0
Geminicoccus	2.05538e-05	0	0	0	0	0	3.27659e-06	8.15648e-06	4.22585e-05	0	0	0	0	0	0	0	0
Desulfotomaculum	2.25105e-05	0	0	0	0	0	7.64675e-06	3.01506e-06	3.75168e-06	0	3.68535e-05	0	0	4.64636e-07	0	0	0
Chondromyces	1.53776e-06	0	0	0	0	0	5.81936e-07	0	7.19758e-05	0	0	0	0	0	0	0	0
Anoxynatronum	1.66257e-05	0	0	0	0	0	5.42697e-05	0	0	0	0	0	1.75544e-06	0	0	0	0
Pullulanibacillus	3.28851e-06	0	0	0	0	0	6.86714e-05	0	0	0	0	0	0	0	0	0	0
Yokenella	7.13265e-05	0	0	0	0	0	0	0	0	0	0	0	0	0	0	0	0
Fangia	1.81735e-06	0	0	0	0	0	1.63381e-07	6.89055e-05	0	0	0	0	0	0	0	0	0
Filimonas	9.57433e-07	0	0	0	0	0	6.83798e-05	0	1.46214e-06	0	0	0	0	0	0	0	0
Rhodospirillum	6.77129e-05	0	0	0	0	0	2.99597e-08	0	0	0	0	0	0	0	0	0	0
Dechloromonas	1.50089e-05	0	0	0	0	0	1.58222e-07	0	5.13664e-05	7.63163e-07	0	0	0	0	0	0	0
Cyclobacterium	4.91742e-07	0	0	0	0	0	1.74123e-07	6.40008e-05	1.09528e-06	0	0	0	0	0	0	0	0
Enterovibrio	1.73827e-05	0	0	0	0	0	1.30119e-08	0	0	0	0	4.79962e-05	0	0	0	0	0
Psychrosinus	1.40626e-06	0	0	0	0	0	3.07047e-06	0	5.51242e-05	5.56919e-06	0	0	0	0	0	0	0
Parachlamydia	9.92521e-06	0	0	0	0	0	1.41562e-05	0	0	0	0	4.08847e-05	0	0	0	0	0
Fontibacillus	1.09075e-06	0	0	0	0	0	4.14267e-06	0	0	0	5.92753e-05	0	0	0	0	0	0
Methylosinus	1.04065e-06	0	0	0	0	0	0	0	6.31356e-05	0	0	0	0	0	0	0	0
Bordetella	1.70704e-06	0	0	0	0	0	2.16276e-07	2.06446e-06	5.88398e-05	0	0	0	1.14478e-06	0	0	0	0
Caenimonas	1.29881e-06	0	0	0	0	0	0	0	6.23828e-05	0	0	0	0	0	0	0	0
Ktedonobacter	1.51868e-05	0	0	0	0	0	4.63878e-05	0	0	0	0	0	0	1.7224e-06	0	0	0
Propionicicella	2.86344e-06	0	0	0	0	0	2.54378e-07	3.5085e-06	5.57991e-05	0	0	0	0	0	0	0	0
Arcanobacterium	1.51006e-05	0	0	0	0	0	2.32092e-07	0	4.53247e-05	0	1.3933e-06	0	0	0	0	0	0
Actinocorallia	1.33626e-06	0	0	0	0	0	5.92931e-08	0	6.03377e-05	0	0	0	0	0	0	0	0
Amnibacterium	2.77435e-06	0	0	0	0	0	0	0	4.48217e-05	0	0	1.36282e-05	0	0	0	0	0
Herbaspirillum	1.60409e-05	0	0	0	0	0	8.75178e-07	1.28391e-06	3.18516e-05	0	0	0	1.11256e-05	0	0	0	0
Syntrophomonas	1.34194e-05	0	0	0	0	0	3.25716e-06	4.31039e-05	0	8.15681e-07	0	0	0	4.35291e-07	0	0	0
Leptolinea	2.53686e-06	0	0	0	0	0	5.37731e-05	3.46212e-06	0	0	0	0	1.18677e-06	0	0	0	0
Rhodoblastus	1.37129e-06	0	0	0	0	0	2.12756e-06	0	5.71925e-05	0	0	0	0	0	0	0	0
Rarobacter	7.35189e-07	0	0	0	0	0	0	0	5.97329e-05	0	0	0	0	0	0	0	0
Dethiobacter	5.70494e-05	0	0	0	0	0	3.30014e-06	0	0	0	0	0	0	0	0	0	0
Mahella	3.77909e-05	0	0	0	0	0	2.06866e-05	0	0	0	1.60281e-06	0	0	0	0	0	0
Miniimonas	6.93725e-07	0	0	0	0	0	0	8.40869e-06	5.02545e-05	0	0	0	0	0	0	0	0
Cardiobacterium	6.08302e-06	0	0	0	0	0	1.03284e-07	0	5.07668e-05	0	1.27539e-06	0	0	9.62829e-07	0	0	0
Cytophaga	2.34089e-05	0	0	0	0	0	7.75934e-06	2.16139e-05	1.88466e-06	0	4.38176e-06	0	0	0	0	0	0
Sulfurovum	5.37251e-05	0	0	0	0	0	1.40542e-06	0	0	0	1.3933e-06	0	6.70352e-07	9.62982e-07	0	0	0
Halomonas	3.161e-05	0	0	0	0	0	4.72763e-07	9.95517e-06	1.61034e-05	0	0	0	0	0	0	0	0
Aestuariibacter	5.5735e-05	0	0	0	0	0	2.17336e-06	0	0	0	0	0	0	0	0	0	0
Thalassobacillus	4.08096e-06	0	0	0	0	0	7.07392e-07	0	5.28096e-05	0	0	0	0	0	0	0	0
Xylophilus	1.2553e-06	0	0	0	0	0	1.03896e-07	0	5.62163e-05	0	0	0	0	0	0	0	0
Virgisporangium	2.22135e-06	0	0	0	0	0	4.44271e-08	0	5.46538e-05	0	0	0	0	0	0	0	0
Geobacillus	7.24841e-06	0	0	0	0	0	6.22591e-06	9.59375e-06	2.68323e-05	0	6.70714e-06	0	0	0	0	0	0
Brevibacillus	1.98587e-05	0	0	0	0	0	3.85797e-06	1.47724e-05	1.23756e-05	2.08658e-06	1.7875e-06	0	0	5.74872e-07	0	0	0
Providencia	5.52132e-05	0	0	0	0	0	4.05045e-08	0	0	0	0	0	0	0	0	0	0
Chthonomonas	4.45304e-06	0	0	0	0	0	3.87222e-07	0	4.98266e-05	0	0	0	0	0	0	0	0
Melissococcus	3.3484e-05	0	0	0	0	0	2.04068e-05	0	0	0	0	0	0	0	0	0	0
Methylophilus	1.78981e-06	0	0	0	0	0	2.4293e-07	0	1.64292e-06	0	1.83098e-06	4.79962e-05	0	0	0	0	0
Sporobacterium	4.11177e-05	0	0	0	0	0	7.09382e-06	0	0	0	0	0	0	3.84004e-06	0	0	0
Nocardia	6.63239e-06	0	0	0	0	0	6.04224e-08	5.22253e-06	1.21657e-05	1.33626e-06	0	2.65943e-05	0	0	0	0	0
Cocleimonas	5.56282e-06	0	0	0	0	0	4.56286e-05	0	0	0	0	0	0	0	0	0	0
Idiomarina	3.79864e-06	0	0	0	0	0	4.6703e-08	3.03086e-05	1.65868e-05	0	0	0	0	0	0	0	0
Georgfuchsia	1.86434e-05	0	0	0	0	0	1.18778e-07	0	2.99487e-05	0	1.60281e-06	0	0	0	0	0	0
Ammoniphilus	1.02644e-05	0	0	0	0	0	6.81884e-06	0	3.25067e-05	7.03991e-07	0	0	0	0	0	0	0
Beijerinckia	2.62854e-06	0	0	0	0	0	5.39425e-08	0	4.75273e-05	0	0	0	0	0	0	0	0
Anaerobacillus	6.37073e-06	0	0	0	0	0	2.40186e-06	2.44088e-06	3.59102e-05	1.40449e-06	0	0	0	0	0	0	0
Mangrovibacter	4.80422e-05	0	0	0	0	0	1.82497e-07	0	0	0	0	0	0	0	0	0	0
Uruburuella	3.78839e-06	0	0	0	0	0	4.28766e-08	1.26503e-06	3.9426e-05	0	0	0	3.01623e-06	4.35291e-07	0	0	0
Kordiimonas	3.55967e-05	0	0	0	0	0	5.0611e-06	4.71572e-06	0	1.69781e-06	0	0	0	7.06324e-07	0	0	0
Asticcacaulis	6.28486e-06	0	0	0	0	0	3.1378e-08	3.51875e-06	3.79059e-05	0	0	0	0	0	0	0	0
Euzebya	2.60736e-06	0	0	0	0	0	7.48188e-07	0	4.33136e-05	0	0	0	0	0	0	0	0
Crocinitomix	1.48582e-05	0	0	0	0	0	8.95691e-07	2.64569e-05	3.8363e-06	0	0	0	0	5.80994e-07	0	0	0
Francisella	1.46707e-06	0	0	0	0	0	5.13862e-09	4.48784e-05	0	0	0	0	0	0	0	0	0
Cupriavidus	8.26045e-06	0	0	0	0	0	5.47725e-08	2.18462e-05	1.01911e-05	4.71044e-07	0	0	4.54927e-06	4.90131e-07	0	0	0
Joostella	4.80174e-08	0	0	0	0	0	0	0	4.56538e-05	0	0	0	0	0	0	0	0
Vibrio	1.80208e-05	0	0	0	0	0	1.7236e-06	0	2.24144e-05	0	0	0	0	3.23646e-06	0	0	0
Magnetospirillum	4.94633e-06	0	0	0	0	0	7.07881e-08	0	4.01526e-05	0	0	0	0	0	0	0	0
Desulfurispora	4.67432e-07	0	0	0	0	0	4.45361e-05	0	0	0	0	0	0	0	0	0	0
Filomicrobium	1.98896e-06	0	0	0	0	0	5.12414e-08	0	2.03433e-05	2.11724e-06	0	1.36282e-05	6.1487e-06	0	0	0	0
Dermacoccus	4.14487e-05	0	0	0	0	0	2.79047e-08	1.92156e-06	0	0	0	0	0	0	0	0	0
Mariprofundus	3.4616e-05	0	0	0	0	0	5.84801e-07	0	0	0	0	0	0	7.69165e-06	0	0	0
Anaplasma	4.22824e-05	0	0	0	0	0	2.53847e-07	0	0	0	0	0	0	0	0	0	0
Cesiribacter	9.82018e-07	0	0	0	0	0	2.55946e-06	0	3.89289e-05	0	0	0	0	0	0	0	0
Rhodocytophaga	1.32269e-06	0	0	0	0	0	5.24825e-07	0	4.04724e-05	0	0	0	0	0	0	0	0
Ornithinibacillus	9.29727e-07	0	0	0	0	0	0	0	4.06525e-05	0	0	0	0	0	0	0	0
Martelella	4.076e-07	0	0	0	0	0	0	0	0	0	0	4.11675e-05	0	0	0	0	0
Fastidiosipila	9.24025e-06	0	0	0	0	0	6.20286e-07	0	0	0	0	0	0	3.1511e-05	0	0	0
Hyalangium	8.40343e-07	0	0	0	0	0	0	0	4.01751e-05	0	0	0	0	0	0	0	0
Ferrimicrobium	6.31662e-07	0	0	0	0	0	9.35172e-08	0	3.9192e-05	0	0	0	0	0	0	0	0
Virgibacillus	5.5849e-06	0	0	0	0	0	2.7342e-06	1.91423e-06	2.59806e-05	3.14588e-06	0	0	0	0	0	0	0
Tepidimicrobium	3.15092e-06	0	0	0	0	0	1.78609e-05	7.1986e-06	6.37436e-06	0	4.58698e-06	0	0	0	0	0	0
Microvirgula	2.08044e-05	0	0	0	0	0	2.98286e-07	1.78077e-05	0	0	0	0	0	0	0	0	0
Microaerobacter	3.42251e-05	0	0	0	0	0	3.90478e-06	0	0	0	0	0	0	0	0	0	0
Tepidamorphus	6.52513e-07	0	0	0	0	0	3.67429e-07	0	3.07774e-05	0	1.7875e-06	0	4.19185e-06	0	0	0	0
Inquilinus	8.1071e-06	0	0	0	0	0	2.31034e-05	0	5.42191e-06	0	0	0	0	0	0	0	0
Thermus	3.44192e-05	0	0	0	0	0	2.11229e-06	0	0	0	0	0	0	0	0	0	0
Actinocatenispora	3.90355e-07	0	0	0	0	0	3.87387e-08	0	3.59055e-05	0	0	0	0	0	0	0	0
Solibacillus	3.35715e-07	0	0	0	0	0	7.96719e-08	3.45036e-05	0	1.38425e-06	0	0	0	0	0	0	0
Oenococcus	2.46731e-05	0	0	0	0	0	1.14477e-05	0	0	0	0	0	0	0	0	0	0
Sporomusa	3.18487e-06	0	0	0	0	0	2.95331e-05	3.30087e-06	0	0	0	0	0	0	0	0	0
Amphibacillus	8.14126e-06	0	0	0	0	0	1.59846e-07	2.15492e-05	6.09708e-06	0	0	0	0	0	0	0	0
Dolosigranulum	3.56372e-05	0	0	0	0	0	1.87069e-07	0	0	0	0	0	0	0	0	0	0
Catenulispora	3.50119e-06	0	0	0	0	0	0	0	3.2186e-05	0	0	0	0	0	0	0	0
Niabella	3.84419e-07	0	0	0	0	0	3.26275e-05	0	2.63208e-06	0	0	0	0	0	0	0	0
Cohnella	1.49857e-05	0	0	0	0	0	6.55149e-06	0	1.39383e-05	0	0	0	0	0	0	0	0
Desulfuromusa	6.98496e-07	0	0	0	0	0	2.93699e-08	2.27629e-05	9.55658e-06	2.39042e-06	0	0	0	0	0	0	0
Luedemannella	5.62354e-07	0	0	0	0	0	0	0	3.39396e-05	7.10525e-07	0	0	0	0	0	0	0
Perlucidibaca	2.22161e-05	0	0	0	0	0	2.63463e-06	6.32517e-07	9.65821e-06	0	0	0	0	0	0	0	0
Pectinatus	1.01493e-05	0	0	0	0	0	2.3259e-05	0	0	0	0	0	0	1.45852e-06	0	0	0
Alkalibacillus	9.46418e-07	0	0	0	0	0	4.70508e-07	0	3.2133e-05	1.13123e-06	0	0	0	0	0	0	0
Tetragenococcus	3.34939e-06	0	0	0	0	0	3.04559e-05	0	0	0	0	0	0	0	0	0	0
Parvularcula	5.08668e-06	0	0	0	0	0	3.87452e-07	0	2.83232e-05	0	0	0	0	0	0	0	0
Halalkalibacillus	1.6419e-09	0	0	0	0	0	0	0	3.35698e-05	0	0	0	0	0	0	0	0
Craurococcus	6.14654e-07	0	0	0	0	0	1.13189e-06	0	3.17737e-05	0	0	0	0	0	0	0	0
Anaerosinus	2.85454e-05	0	0	0	0	0	1.82246e-07	0	1.63704e-06	0	0	0	0	3.01233e-06	0	0	0
Psychrosphaera	1.69953e-05	0	0	0	0	0	1.63555e-05	0	0	0	0	0	0	0	0	0	0
Marinobacter	9.64545e-06	0	0	0	0	0	1.18285e-07	0	2.35866e-05	0	0	0	0	0	0	0	0
Endozoicomonas	1.67998e-06	0	0	0	0	0	3.75138e-07	0	0	1.43764e-06	2.97009e-05	0	0	0	0	0	0
Fructobacillus	2.93391e-05	0	0	0	0	0	3.66345e-06	0	0	0	0	0	0	0	0	0	0
Natronocella	2.81767e-05	0	0	0	0	0	3.20681e-07	0	0	0	0	0	0	4.41974e-06	0	0	0
Haliangium	2.75613e-05	0	0	0	0	0	3.72796e-07	2.70139e-06	0	0	0	0	2.1588e-06	0	0	0	0
Thiomicrospira	6.97521e-06	0	0	0	0	0	5.66579e-07	0	2.50366e-05	0	0	0	0	0	0	0	0
Vitreoscilla	2.57203e-05	0	0	0	0	0	2.88348e-07	0	3.95977e-06	0	1.28898e-06	0	1.18677e-06	0	0	0	0
Amycolatopsis	2.07816e-06	0	0	0	0	0	8.41246e-07	0	2.94522e-05	0	0	0	0	0	0	0	0
Saccharomonospora	3.83771e-06	0	0	0	0	0	1.11588e-07	9.74615e-07	2.72197e-05	0	0	0	0	0	0	0	0
Caedibacter	2.07982e-06	0	0	0	0	0	1.01766e-05	1.93691e-05	0	0	0	0	0	0	0	0	0
Xenorhabdus	3.00362e-05	0	0	0	0	0	1.0168e-06	0	0	0	0	0	0	0	0	0	0
Jiangella	4.78366e-07	0	0	0	0	0	0	0	3.04723e-05	0	0	0	0	0	0	0	0
Asanoa	1.62922e-07	0	0	0	0	0	0	0	3.07787e-05	0	0	0	0	0	0	0	0
Desulfocurvus	2.52412e-06	0	0	0	0	0	0	0	2.8333e-05	0	0	0	0	0	0	0	0
Marinomonas	1.79977e-05	0	0	0	0	0	1.69135e-07	0	1.25957e-05	0	0	0	0	0	0	0	0
Alicyclobacillus	1.44767e-05	0	0	0	0	0	8.16605e-06	4.73179e-06	0	1.58995e-06	1.7875e-06	0	0	0	0	0	0
Belnapia	5.67036e-06	0	0	0	0	0	2.49943e-08	0	2.26296e-05	2.35679e-06	0	0	0	0	0	0	0
Ponticaulis	2.60624e-05	0	0	0	0	0	1.1425e-08	4.13175e-06	0	0	0	0	0	0	0	0	0
Caldanaerobius	4.65464e-06	0	0	0	0	0	1.06872e-05	0	0	1.48074e-05	0	0	0	0	0	0	0
Zobellella	2.99821e-06	0	0	0	0	0	2.97006e-07	0	0	0	0	2.65943e-05	0	0	0	0	0
Chelatococcus	3.57942e-06	0	0	0	0	0	1.24457e-06	0	2.44916e-05	0	0	0	0	0	0	0	0
Symbiobacterium	5.95942e-07	0	0	0	0	0	8.5471e-07	2.51508e-05	2.54975e-06	0	0	0	0	0	0	0	0
Methylobacter	5.4174e-06	0	0	0	0	0	1.62212e-06	0	4.50741e-06	0	0	0	1.75744e-05	0	0	0	0
Larkinella	7.17066e-07	0	0	0	0	0	0	0	2.8384e-05	0	0	0	0	0	0	0	0
Acetobacterium	6.13543e-06	0	0	0	0	0	1.46979e-06	0	0	0	2.1059e-05	0	0	0	0	0	0
Sulfuritalea	1.27885e-06	0	0	0	0	0	8.65544e-08	0	2.43697e-05	0	0	0	2.82666e-06	0	0	0	0
Scardovia	8.34365e-06	0	0	0	0	0	1.06946e-07	0	3.95977e-06	0	0	1.61335e-05	0	0	0	0	0
Gracilibacillus	7.58895e-08	0	0	0	0	0	1.85773e-07	0	2.79458e-05	0	0	0	0	0	0	0	0
Stella	3.31701e-06	0	0	0	0	0	7.52334e-08	0	2.48026e-05	0	0	0	0	0	0	0	0
Allokutzneria	1.0512e-06	0	0	0	0	0	0	0	2.68602e-05	0	0	0	0	0	0	0	0
Acidocella	1.61315e-05	0	0	0	0	0	4.12377e-08	0	1.16642e-05	0	0	0	0	0	0	0	0
Taylorella	2.77845e-05	0	0	0	0	0	0	0	0	0	0	0	0	0	0	0	0
Ulvibacter	6.63475e-06	0	0	0	0	0	9.60092e-08	0	1.53671e-06	0	0	0	0	1.94442e-05	0	0	0
Glycomyces	5.75183e-07	0	0	0	0	0	5.19927e-08	0	2.69144e-05	0	0	0	0	0	0	0	0
Okibacterium	2.73242e-05	0	0	0	0	0	1.85478e-07	0	0	0	0	0	0	0	0	0	0
Brochothrix	1.12918e-05	0	0	0	0	0	4.9616e-06	0	1.53671e-06	9.41168e-06	0	0	0	0	0	0	0
Acidobacterium	5.06701e-06	0	0	0	0	0	7.85682e-07	0	2.0929e-05	0	0	0	0	0	0	0	0
Neptunomonas	1.94811e-05	0	0	0	0	0	4.4823e-08	0	7.07536e-06	0	0	0	0	0	0	0	0
Desemzia	2.63408e-06	0	0	0	0	0	5.02772e-06	1.39647e-05	4.38112e-06	0	0	0	0	0	0	0	0
Quadrisphaera	1.16602e-06	0	0	0	0	0	1.45987e-07	6.74525e-06	1.78944e-05	0	0	0	0	0	0	0	0
Hyphomonas	1.59712e-06	0	0	0	0	0	3.20282e-07	1.28391e-06	0	2.26124e-05	0	0	0	0	0	0	0
Kangiella	2.28573e-05	0	0	0	0	0	8.31045e-07	0	0	0	1.80038e-06	0	0	0	0	0	0
Sporanaerobacter	1.29037e-05	0	0	0	0	0	6.37632e-06	0	3.75168e-06	0	0	0	2.09111e-06	0	0	0	0
Actinosynnema	1.65532e-07	0	0	0	0	0	0	0	2.4566e-05	0	0	0	0	0	0	0	0
Pelotomaculum	6.33154e-06	0	0	0	0	0	2.37805e-06	0	0	0	0	0	0	1.56893e-05	0	0	0
Parapedobacter	7.57559e-07	0	0	0	0	0	1.62593e-06	6.8248e-06	8.96552e-06	0	0	0	6.20709e-06	0	0	0	0
Mesoplasma	2.41105e-05	0	0	0	0	0	2.583e-07	0	0	0	0	0	0	0	0	0	0
Acanthopleuribacter	1.02193e-05	0	0	0	0	0	1.4116e-05	0	0	0	0	0	0	0	0	0	0
Eikenella	2.24041e-05	0	0	0	0	0	7.94351e-08	0	1.64205e-06	0	0	0	0	0	0	0	0
Flavihumibacter	1.63481e-05	0	0	0	0	0	1.32172e-07	0	6.42439e-06	0	0	0	1.00541e-06	0	0	0	0
Sulfobacillus	4.73023e-06	0	0	0	0	0	1.6395e-05	2.49445e-06	0	0	0	0	0	0	0	0	0
Vulcanibacillus	8.40729e-06	0	0	0	0	0	1.51832e-05	0	0	0	0	0	0	0	0	0	0
Pigmentiphaga	6.04087e-07	0	0	0	0	0	0	0	2.27301e-05	0	0	0	0	0	0	0	0
Limibacter	1.40941e-06	0	0	0	0	0	1.33089e-07	2.16641e-05	0	0	0	0	0	0	0	0	0
Avibacterium	3.5586e-06	0	0	0	0	0	4.06086e-08	0	0	0	0	0	1.95335e-05	0	0	0	0
Thermoflavimicrobium	2.4279e-06	0	0	0	0	0	7.91087e-07	6.03013e-06	1.16552e-05	0	1.7875e-06	0	0	0	0	0	0
Streptoalloteichus	3.02267e-07	0	0	0	0	0	0	0	2.23603e-05	0	0	0	0	0	0	0	0
Bergeriella	2.24155e-05	0	0	0	0	0	1.58456e-07	0	0	0	0	0	0	0	0	0	0
Labrenzia	4.29068e-06	0	0	0	0	0	0	0	3.4301e-06	0	0	1.36282e-05	1.20829e-06	0	0	0	0
Spirillospora	2.34973e-07	0	0	0	0	0	0	0	2.1255e-05	0	0	0	7.98751e-07	0	0	0	0
Pannonibacter	1.81926e-06	0	0	0	0	0	2.90056e-08	0	1.70594e-05	0	0	0	2.05585e-06	1.18877e-06	0	0	0
Advenella	3.42196e-06	0	0	0	0	0	7.38918e-08	6.80915e-06	1.09528e-05	0	0	0	0	7.95803e-07	0	0	0
Thiocapsa	2.19465e-05	0	0	0	0	0	1.04784e-07	0	0	0	0	0	0	0	0	0	0
Methylocella	2.86734e-06	0	0	0	0	0	0	0	1.91132e-05	0	0	0	0	0	0	0	0
Syntrophus	1.56031e-05	0	0	0	0	0	3.03441e-06	0	1.63704e-06	6.50485e-07	0	0	0	7.58137e-07	0	0	0
Lawsonia	1.7482e-05	0	0	0	0	0	2.30085e-06	0	0	0	1.58272e-06	0	0	0	0	0	0
Cryomorpha	2.86236e-06	0	0	0	0	0	9.64355e-06	0	8.76225e-06	0	0	0	0	0	0	0	0
Pilimelia	1.23395e-07	0	0	0	0	0	1.5559e-07	0	2.09137e-05	0	0	0	0	0	0	0	0
Nitrosomonas	3.1135e-06	0	0	0	0	0	3.92352e-07	0	1.73133e-05	0	0	0	0	0	0	0	0
Tindallia	2.97666e-06	0	0	0	0	0	1.0905e-05	0	0	0	2.8717e-06	0	1.75463e-06	2.2096e-06	0	0	0
Azospirillum	2.59872e-06	0	0	0	0	0	4.96836e-07	0	1.76173e-05	0	0	0	0	0	0	0	0
Oceanibaculum	1.02649e-06	0	0	0	0	0	1.32101e-07	1.77898e-05	1.63704e-06	0	0	0	0	0	0	0	0
Desulfonatronovibrio	1.69249e-06	0	0	0	0	0	9.48772e-08	1.69976e-05	0	1.77442e-06	0	0	0	0	0	0	0
Nitrincola	3.51469e-06	0	0	0	0	0	1.09723e-07	0	1.67773e-05	0	0	0	0	0	0	0	0
Thermasporomyces	1.51143e-07	0	0	0	0	0	2.16601e-08	0	2.02238e-05	0	0	0	0	0	0	0	0
Desulfonema	1.53668e-05	0	0	0	0	0	4.99149e-06	0	0	0	0	0	0	0	0	0	0
Nitriliruptor	3.31922e-06	0	0	0	0	0	1.16354e-06	0	1.55544e-05	0	0	0	0	0	0	0	0
Beggiatoa	1.94952e-06	0	0	0	0	0	1.45328e-05	0	0	0	0	0	3.49561e-06	0	0	0	0
Roseococcus	4.37629e-07	0	0	0	0	0	2.23394e-08	0	1.94286e-05	0	0	0	0	0	0	0	0
Citricoccus	1.51318e-08	0	0	0	0	0	0	1.15737e-05	0	2.02059e-06	0	0	6.20709e-06	0	0	0	0
Bhargavaea	1.50985e-05	0	0	0	0	0	1.92806e-07	3.22835e-06	1.09669e-06	0	0	0	0	0	0	0	0
Aminobacterium	1.82877e-05	0	0	0	0	0	1.32325e-06	0	0	0	0	0	0	0	0	0	0
Paucimonas	5.62637e-08	0	0	0	0	0	0	0	0	0	1.9145e-05	0	0	0	0	0	0
Desulfobulbus	7.23508e-06	0	0	0	0	0	1.3461e-06	5.01835e-06	5.59681e-06	0	0	0	0	0	0	0	0
Prauserella	6.65124e-07	0	0	0	0	0	0	1.84893e-05	0	0	0	0	0	0	0	0	0
Catellatospora	0	0	0	0	0	0	0	0	1.91131e-05	0	0	0	0	0	0	0	0
Eionea	2.48896e-06	0	0	0	0	0	2.23394e-08	0	1.65435e-05	0	0	0	0	0	0	0	0
Thiomonas	1.54312e-05	0	0	0	0	0	2.03132e-06	0	1.33635e-06	0	0	0	0	0	0	0	0
Desulfobacterium	8.99621e-06	0	0	0	0	0	1.97351e-06	0	0	0	0	0	7.2087e-06	5.78436e-07	0	0	0
Aquaspirillum	5.80341e-06	0	0	0	0	0	1.00955e-07	0	1.19983e-05	0	0	0	7.62571e-07	0	0	0	0
Chitinophaga	2.11144e-06	0	0	0	0	0	2.22017e-07	0	1.61735e-05	0	0	0	0	0	0	0	0
Denitratisoma	1.54482e-05	0	0	0	0	0	5.39476e-07	0	1.33635e-06	0	0	0	9.50514e-07	0	0	0	0
Roseiflexus	2.17213e-06	0	0	0	0	0	1.58741e-06	0	1.44022e-05	0	0	0	0	0	0	0	0
Bogoriella	8.04486e-07	0	0	0	0	0	0	0	1.70488e-05	0	0	0	0	0	0	0	0
Exilispira	1.07061e-06	0	0	0	0	0	7.92952e-08	0	0	2.39262e-06	0	0	0	1.43069e-05	0	0	0
Denitrobacterium	5.09706e-06	0	0	0	0	0	5.65815e-06	0	0	0	0	0	0	7.08705e-06	0	0	0
Kribbella	1.52419e-06	0	0	0	0	0	2.07122e-07	0	1.59668e-05	0	0	0	0	0	0	0	0
Mannheimia	1.03221e-06	0	0	0	0	0	0	6.91195e-06	0	0	9.75309e-06	0	0	0	0	0	0
Novispirillum	9.18363e-08	0	0	0	0	0	0	0	1.75245e-05	0	0	0	0	0	0	0	0
Thermincola	5.57566e-06	0	0	0	0	0	1.48348e-06	0	1.0199e-05	2.22237e-07	0	0	0	0	0	0	0
Sphaerisporangium	7.03311e-07	0	0	0	0	0	3.52767e-08	0	1.596e-05	0	0	0	0	0	0	0	0
Zymomonas	3.26481e-07	0	0	0	0	0	0	0	1.60363e-05	0	0	0	0	0	0	0	0
Azomonas	7.54115e-06	0	0	0	0	0	1.30493e-06	0	7.31071e-06	0	0	0	0	0	0	0	0
Desulfomonile	2.23721e-06	0	0	0	0	0	1.66669e-07	8.35961e-06	0	0	5.19069e-06	0	0	0	0	0	0
Aeriscardovia	1.04466e-05	0	0	0	0	0	5.87114e-07	1.28391e-06	3.55847e-06	0	0	0	0	0	0	0	0
Acetonema	1.45792e-06	0	0	0	0	0	3.00161e-06	5.25205e-06	5.97024e-06	0	0	0	0	0	0	0	0
Anaerobranca	4.54015e-06	0	0	0	0	0	1.02647e-05	0	0	0	0	0	8.72498e-07	0	0	0	0
Acetitomaculum	1.26812e-06	0	0	0	0	0	1.43824e-05	0	0	0	0	0	0	0	0	0	0
Amphritea	6.12602e-06	0	0	0	0	0	2.51493e-06	0	0	0	6.99108e-06	0	0	0	0	0	0
Kosmotoga	1.04151e-05	0	0	0	0	0	5.18946e-06	0	0	0	0	0	0	0	0	0	0
Cronobacter	1.53024e-05	0	0	0	0	0	1.52846e-07	0	0	0	0	0	0	0	0	0	0
Alloiococcus	5.90217e-06	0	0	0	0	0	1.2454e-06	1.84392e-06	6.37436e-06	0	0	0	0	0	0	0	0
Pontibacillus	9.53093e-06	0	0	0	0	0	5.80084e-06	0	0	0	0	0	0	0	0	0	0
Paucibacter	5.08964e-06	0	0	0	0	0	2.85652e-09	0	9.76581e-06	0	0	0	0	0	0	0	0
Litorimonas	9.438e-08	0	0	0	0	0	1.46577e-05	0	0	0	0	0	0	0	0	0	0
Oceanicaulis	9.33642e-06	0	0	0	0	0	0	0	5.29436e-06	0	0	0	0	0	0	0	0
Thermicanus	1.31512e-06	0	0	0	0	0	9.45859e-08	0	1.30565e-05	0	0	0	0	0	0	0	0
Syntrophorhabdus	2.19695e-06	0	0	0	0	0	1.26773e-06	0	8.08447e-06	0	0	0	2.78466e-06	0	0	0	0
Marinilabilia	1.0004e-06	0	0	0	0	0	5.2785e-06	0	0	0	8.03121e-06	0	0	0	0	0	0
Solimonas	1.33575e-05	0	0	0	0	0	2.24594e-07	0	0	0	0	0	6.70352e-07	0	0	0	0
Lentisphaera	4.8982e-07	0	0	0	0	0	1.33395e-05	0	0	0	0	0	0	0	0	0	0
Myceligenerans	4.66039e-07	0	0	0	0	0	0	2.81854e-06	1.04684e-05	0	0	0	0	0	0	0	0
Bowmanella	1.32032e-05	0	0	0	0	0	4.3436e-07	0	0	0	0	0	0	0	0	0	0
Zeaxanthinibacter	1.36204e-05	0	0	0	0	0	0	0	0	0	0	0	0	0	0	0	0
Porticoccus	1.31087e-05	0	0	0	0	0	2.39085e-07	0	0	0	0	0	0	0	0	0	0
Arenibacter	3.929e-07	0	0	0	0	0	1.03751e-05	0	1.64292e-06	0	0	0	8.77315e-07	0	0	0	0
Sinomonas	2.1858e-07	0	0	0	0	0	8.35639e-08	0	1.07549e-05	0	1.58272e-06	0	0	6.0354e-07	0	0	0
Luteipulveratus	2.49524e-08	0	0	0	0	0	0	0	1.31603e-05	0	0	0	0	0	0	0	0
Zavarzinella	7.80263e-07	0	0	0	0	0	3.96913e-07	0	1.18885e-05	0	0	0	0	0	0	0	0
Mechercharimyces	5.0346e-07	0	0	0	0	0	1.21681e-05	0	0	0	0	0	0	0	0	0	0
Thermodesulfatator	5.55635e-06	0	0	0	0	0	7.05992e-06	0	0	0	0	0	0	0	0	0	0
Hydrocarboniphaga	1.18853e-06	0	0	0	0	0	3.59983e-07	4.79794e-06	6.20276e-06	0	0	0	0	0	0	0	0
Natronincola	6.28387e-06	0	0	0	0	0	4.57464e-06	0	0	0	1.60281e-06	0	0	0	0	0	0
Caloranaerobacter	7.01991e-07	0	0	0	0	0	1.00365e-05	0	0	0	0	0	0	1.65899e-06	0	0	0
Azoarcus	4.38982e-06	0	0	0	0	0	8.50147e-07	8.03963e-07	6.31641e-06	0	0	0	0	0	0	0	0
Geodermatophilus	1.10051e-06	0	0	0	0	0	7.21387e-07	0	1.04533e-05	0	0	0	0	0	0	0	0
Spirillum	4.09162e-08	0	0	0	0	0	0	0	0	0	1.21611e-05	0	0	0	0	0	0
Nannocystis	9.10737e-07	0	0	0	0	0	9.7728e-08	3.87748e-06	7.27728e-06	0	0	0	0	0	0	0	0
Desulfopila	1.12484e-05	0	0	0	0	0	1.19494e-08	0	0	0	0	0	7.65267e-07	0	0	0	0
Herpetosiphon	2.9584e-07	0	0	0	0	0	1.33661e-06	0	1.03852e-05	0	0	0	0	0	0	0	0
Alkalibaculum	8.95105e-07	0	0	0	0	0	1.07344e-06	0	0	1.36156e-06	0	0	0	8.55768e-06	0	0	0
Thermoleophilum	1.96761e-07	0	0	0	0	0	6.22614e-07	9.96817e-06	0	0	0	0	8.89417e-07	0	0	0	0
Listeria	4.34289e-06	0	0	0	0	0	5.06342e-06	0	2.25849e-06	0	0	0	0	0	0	0	0
Thermohydrogenium	7.53702e-06	0	0	0	0	0	4.30505e-07	0	0	0	3.66195e-06	0	0	0	0	0	0
Nicoletella	7.21671e-07	0	0	0	0	0	0	1.00252e-05	0	0	0	0	0	8.37826e-07	0	0	0
Dokdonella	1.49654e-06	0	0	0	0	0	1.38299e-06	3.85172e-06	4.85222e-06	0	0	0	0	0	0	0	0
Thermomonospora	3.4258e-07	0	0	0	0	0	6.87732e-08	0	1.11269e-05	0	0	0	0	0	0	0	0
Ruania	1.89656e-07	0	0	0	0	0	0	9.57117e-06	1.68763e-06	0	0	0	0	0	0	0	0
Actinomadura	3.77632e-07	0	0	0	0	0	5.08728e-08	0	1.10114e-05	0	0	0	0	0	0	0	0
Actinobaculum	7.55137e-06	0	0	0	0	0	4.19204e-07	0	0	2.77582e-06	0	0	6.70352e-07	0	0	0	0
Dermatophilus	8.16314e-06	0	0	0	0	0	0	0	1.09669e-06	0	0	0	0	2.00959e-06	0	0	0
Shimazuella	9.21991e-07	0	0	0	0	0	0	0	1.03129e-05	0	0	0	0	0	0	0	0
Pseudosporangium	7.68434e-08	0	0	0	0	0	0	0	1.10517e-05	0	0	0	0	0	0	0	0
Halanaerobaculum	5.77612e-07	0	0	0	0	0	9.22507e-08	0	0	1.03719e-05	0	0	0	0	0	0	0
Lysinibacillus	3.64408e-06	0	0	0	0	0	5.50238e-07	0	3.41628e-06	3.42323e-06	0	0	0	0	0	0	0
Desulfosalsimonas	7.89965e-06	0	0	0	0	0	3.06223e-06	0	0	0	0	0	0	0	0	0	0
Thermonema	4.09099e-08	0	0	0	0	0	1.0144e-05	0	0	0	0	0	7.65267e-07	0	0	0	0
Hahella	4.02991e-06	0	0	0	0	0	8.62538e-08	0	6.82511e-06	0	0	0	0	0	0	0	0
Nocardiopsis	5.22358e-07	0	0	0	0	0	6.19347e-08	0	1.03212e-05	0	0	0	0	0	0	0	0
Allomonas	1.07991e-05	0	0	0	0	0	4.37882e-08	0	0	0	0	0	0	0	0	0	0
Psychromonas	1.05388e-05	0	0	0	0	0	2.37074e-07	0	0	0	0	0	0	0	0	0	0
Geosporobacter	1.64367e-06	0	0	0	0	0	6.39999e-06	0	0	8.17565e-07	1.83098e-06	0	0	0	0	0	0
Pilibacter	6.59718e-06	0	0	0	0	0	4.02759e-06	0	0	0	0	0	0	0	0	0	0
Defluviicoccus	1.79885e-06	0	0	0	0	0	4.96705e-07	0	8.28724e-06	0	0	0	0	0	0	0	0
Fluviicola	3.25706e-06	0	0	0	0	0	2.01258e-06	0	2.57725e-06	0	0	0	2.67539e-06	0	0	0	0
Tolumonas	1.02885e-05	0	0	0	0	0	1.19912e-07	0	0	0	0	0	0	0	0	0	0
Desulfohalobium	3.3629e-06	0	0	0	0	0	7.35214e-07	3.8224e-06	2.4876e-06	0	0	0	0	0	0	0	0
Oxalicibacterium	1.62974e-06	0	0	0	0	0	9.69464e-08	0	8.48065e-06	0	0	0	0	0	0	0	0
Hansschlegelia	2.23514e-06	0	0	0	0	0	7.51919e-07	0	7.04984e-06	0	0	0	0	0	0	0	0
Phocoenobacter	6.43914e-06	0	0	0	0	0	1.72365e-08	0	3.55338e-06	0	0	0	0	0	0	0	0
Succinimonas	6.9125e-06	0	0	0	0	0	0	1.30505e-06	0	0	1.7875e-06	0	0	0	0	0	0
Branchiibius	5.4971e-06	0	0	0	0	0	0	0	4.38676e-06	0	0	0	0	0	0	0	0
Cryptanaerobacter	6.90996e-06	0	0	0	0	0	2.77794e-06	0	0	0	0	0	0	0	0	0	0
Neptuniibacter	9.6326e-06	0	0	0	0	0	0	0	0	0	0	0	0	0	0	0	0
Aliagarivorans	9.52819e-06	0	0	0	0	0	7.91978e-08	0	0	0	0	0	0	0	0	0	0
Thauera	5.35271e-06	0	0	0	0	0	8.07564e-07	0	0	0	0	0	1.97086e-06	1.431e-06	0	0	0
Lutibacter	2.59413e-06	0	0	0	0	0	1.08885e-07	0	1.80798e-06	0	0	0	0	4.92166e-06	0	0	0
Auritidibacter	7.26699e-07	0	0	0	0	0	0	7.97698e-06	5.4764e-07	0	0	0	0	0	0	0	0
Azospira	2.1784e-06	0	0	0	0	0	1.60449e-06	0	5.40257e-06	0	0	0	0	0	0	0	0
Fulvimarina	2.44719e-06	0	0	0	0	0	0	0	6.73096e-06	0	0	0	0	0	0	0	0
Ectothiorhodosinus	1.03349e-06	0	0	0	0	0	4.60205e-07	0	6.66773e-06	0	0	0	1.00541e-06	0	0	0	0
Iodobacter	7.11132e-07	0	0	0	0	0	7.99912e-09	0	8.38863e-06	0	0	0	0	0	0	0	0
Alterococcus	5.63875e-07	0	0	0	0	0	7.63117e-08	0	1.09528e-06	7.26748e-06	0	0	0	0	0	0	0
Clostridiisalibacter	2.04057e-07	0	0	0	0	0	8.11289e-06	0	0	6.47511e-07	0	0	0	0	0	0	0
Sporolactobacillus	2.31379e-06	0	0	0	0	0	9.94829e-07	3.65711e-06	0	1.96198e-06	0	0	0	0	0	0	0
Thermobifida	7.55554e-07	0	0	0	0	0	9.73869e-08	0	8.01339e-06	0	0	0	0	0	0	0	0
Sebaldella	3.89855e-06	0	0	0	0	0	0	4.88176e-06	0	0	0	0	0	0	0	0	0
Granulosicoccus	6.98987e-06	0	0	0	0	0	1.68435e-06	0	0	0	0	0	0	0	0	0	0
Reichenbachiella	4.62171e-06	0	0	0	0	0	2.05556e-07	3.80069e-06	0	0	0	0	0	0	0	0	0
Halothermothrix	4.82158e-07	0	0	0	0	0	5.80764e-06	0	1.09669e-06	1.15017e-06	0	0	0	0	0	0	0
Caminicella	1.09786e-06	0	0	0	0	0	7.40003e-06	0	0	0	0	0	0	0	0	0	0
Thiobacter	2.96518e-06	0	0	0	0	0	7.17091e-07	0	3.91932e-06	0	0	0	7.65267e-07	0	0	0	0
Bartonella	6.95505e-06	0	0	0	0	0	7.99912e-09	1.28391e-06	0	0	0	0	0	0	0	0	0
Tepidanaerobacter	2.64372e-06	0	0	0	0	0	5.51126e-06	0	0	0	0	0	0	0	0	0	0
Turneriella	7.1526e-06	0	0	0	0	0	9.59921e-07	0	0	0	0	0	0	0	0	0	0
Desulfobacca	1.3599e-06	0	0	0	0	0	8.08003e-07	0	3.75168e-06	7.21013e-07	0	0	1.43562e-06	0	0	0	0
Desulfocapsa	6.73507e-06	0	0	0	0	0	3.45174e-07	0	0	0	0	0	8.9235e-07	0	0	0	0
Henriciella	7.29289e-06	0	0	0	0	0	6.63057e-07	0	0	0	0	0	0	0	0	0	0
Methylocaldum	1.88657e-06	0	0	0	0	0	4.75525e-08	2.59659e-06	1.63704e-06	0	0	0	1.63507e-06	0	0	0	0
Alcanivorax	7.1554e-06	0	0	0	0	0	5.83526e-07	0	0	0	0	0	0	0	0	0	0
Alkanibacter	2.34734e-07	0	0	0	0	0	1.33943e-07	0	7.31935e-06	0	0	0	0	0	0	0	0
Thermotoga	1.937e-06	0	0	0	0	0	5.68634e-06	0	0	0	0	0	0	0	0	0	0
Thalassomonas	4.77032e-06	0	0	0	0	0	9.8872e-08	0	2.71213e-06	0	0	0	0	0	0	0	0
Lentzea	2.00064e-06	0	0	0	0	0	1.43869e-08	0	5.3377e-06	0	0	0	0	0	0	0	0
Thiorhodovibrio	7.35137e-06	0	0	0	0	0	0	0	0	0	0	0	0	0	0	0	0
Echinicola	1.58198e-06	0	0	0	0	0	5.71649e-06	0	0	0	0	0	0	0	0	0	0
Pandoraea	9.57506e-07	0	0	0	0	0	3.16427e-08	0	5.09949e-06	0	0	0	1.20829e-06	0	0	0	0
Chelonobacter	6.89003e-06	0	0	0	0	0	3.79368e-07	0	0	0	0	0	0	0	0	0	0
Salinibacter	5.31247e-06	0	0	0	0	0	1.86401e-06	0	0	0	0	0	0	0	0	0	0
Mobilicoccus	3.52526e-06	0	0	0	0	0	1.91027e-07	0	0	0	0	0	0	3.3802e-06	0	0	0
Caldithrix	1.51192e-06	0	0	0	0	0	4.74463e-06	0	0	0	0	0	7.65267e-07	0	0	0	0
Jonquetella	5.96235e-06	0	0	0	0	0	9.70535e-07	0	0	0	0	0	0	0	0	0	0
Galbibacter	0	0	0	0	0	0	0	0	6.92878e-06	0	0	0	0	0	0	0	0
Halobacillus	3.4782e-06	0	0	0	0	0	2.72753e-07	0	0	0	3.16544e-06	0	0	0	0	0	0
Methylococcus	9.66542e-07	0	0	0	0	0	7.82411e-08	1.21429e-06	4.60295e-06	0	0	0	0	0	0	0	0
Heliothrix	1.38034e-06	0	0	0	0	0	1.186e-06	0	0	0	0	0	0	4.26677e-06	0	0	0
Roseovarius	1.89709e-06	0	0	0	0	0	6.64833e-08	0	4.83411e-06	0	0	0	0	0	0	0	0
Ornithobacterium	3.9069e-06	0	0	0	0	0	1.78242e-06	0	0	0	0	0	0	1.0237e-06	0	0	0
Propionispora	3.54158e-06	0	0	0	0	0	1.90625e-06	1.26503e-06	0	0	0	0	0	0	0	0	0
Halocella	4.13012e-06	0	0	0	0	0	1.30281e-06	0	0	0	0	0	0	1.24011e-06	0	0	0
Wandonia	4.21008e-06	0	0	0	0	0	9.40553e-08	0	2.3407e-06	0	0	0	0	0	0	0	0
Xanthomonas	3.79759e-06	0	0	0	0	0	2.84485e-06	0	0	0	0	0	0	0	0	0	0
Caldalkalibacillus	5.7398e-07	0	0	0	0	0	3.81471e-06	0	0	2.22342e-06	0	0	0	0	0	0	0
Tepidibacter	1.88505e-06	0	0	0	0	0	3.17175e-06	0	0	0	0	0	1.53053e-06	0	0	0	0
Deefgea	8.34896e-08	0	0	0	0	0	0	0	6.45695e-06	0	0	0	0	0	0	0	0
Chloroflexus	2.67e-07	0	0	0	0	0	5.83026e-08	0	6.17481e-06	0	0	0	0	0	0	0	0
Oceanospirillum	5.87327e-06	0	0	0	0	0	4.36435e-08	0	5.4764e-07	0	0	0	0	0	0	0	0
Aestuariimicrobium	2.01139e-06	0	0	0	0	0	0	0	4.41066e-06	0	0	0	0	0	0	0	0
Arhodomonas	6.13288e-06	0	0	0	0	0	2.8678e-07	0	0	0	0	0	0	0	0	0	0
Glaciecola	6.07677e-06	0	0	0	0	0	2.41216e-07	0	0	0	0	0	0	0	0	0	0
Kitasatospora	4.29207e-07	0	0	0	0	0	5.59229e-08	0	5.83209e-06	0	0	0	0	0	0	0	0
Wenxinia	1.17743e-06	0	0	0	0	0	0	0	5.09949e-06	0	0	0	0	0	0	0	0
Luteibacter	1.94732e-07	0	0	0	0	0	7.01673e-08	0	5.99459e-06	0	0	0	0	0	0	0	0
Leptothrix	3.2217e-06	0	0	0	0	0	2.33214e-07	0	2.79621e-06	0	0	0	0	0	0	0	0
Puniceicoccus	1.64284e-06	0	0	0	0	0	4.46783e-06	0	0	0	0	0	0	0	0	0	0
Thiohalocapsa	3.73e-06	0	0	0	0	0	4.06984e-07	0	0	0	0	0	1.97355e-06	0	0	0	0
Gallicola	4.9763e-06	0	0	0	0	0	3.01515e-07	8.03963e-07	0	0	0	0	0	0	0	0	0
Caldicoprobacter	1.59255e-06	0	0	0	0	0	4.46561e-06	0	0	0	0	0	0	0	0	0	0
Mycetocola	0	0	0	0	0	0	0	5.60689e-06	3.86649e-07	0	0	0	0	0	0	0	0
Tepidimonas	1.12249e-06	0	0	0	0	0	1.30231e-06	0	3.53903e-06	0	0	0	0	0	0	0	0
Heliorestis	1.74051e-07	0	0	0	0	0	3.97235e-08	0	0	0	5.64471e-06	0	0	0	0	0	0
Streptosporangium	4.76504e-09	0	0	0	0	0	0	5.66289e-06	0	0	0	0	0	0	0	0	0
Anaeromusa	5.46419e-06	0	0	0	0	0	1.8242e-07	0	0	0	0	0	0	0	0	0	0
Marivita	8.46255e-07	0	0	0	0	0	0	4.79481e-06	0	0	0	0	0	0	0	0	0
Fulvivirga	1.77104e-06	0	0	0	0	0	1.10878e-07	0	3.75168e-06	0	0	0	0	0	0	0	0
Thermanaeromonas	5.5109e-06	0	0	0	0	0	9.46129e-08	0	0	0	0	0	0	0	0	0	0
Albidovulum	1.33082e-06	0	0	0	0	0	3.01722e-07	0	3.95977e-06	0	0	0	0	0	0	0	0
Meganema	3.78674e-07	0	0	0	0	0	2.95781e-08	0	5.18214e-06	0	0	0	0	0	0	0	0
Rhodoglobus	0	0	0	0	0	0	0	5.56242e-06	0	0	0	0	0	0	0	0	0
Viridibacillus	5.82492e-07	0	0	0	0	0	1.35667e-07	0	0	4.84229e-06	0	0	0	0	0	0	0
Smithella	2.99589e-06	0	0	0	0	0	2.46562e-08	0	0	3.80505e-07	0	0	0	2.15606e-06	0	0	0
Marinimicrobium	5.17577e-06	0	0	0	0	0	3.77478e-07	0	0	0	0	0	0	0	0	0	0
Amorphus	3.84312e-08	0	0	0	0	0	0	0	0	0	0	0	5.48574e-06	0	0	0	0
Microbulbifer	1.09985e-06	0	0	0	0	0	1.06947e-07	0	4.29932e-06	0	0	0	0	0	0	0	0
Tatumella	5.47945e-06	0	0	0	0	0	1.30977e-08	0	0	0	0	0	0	0	0	0	0
Azovibrio	1.88671e-07	0	0	0	0	0	1.43842e-08	0	3.86649e-07	0	4.807e-06	0	0	0	0	0	0
Pseudaminobacter	5.36217e-06	0	0	0	0	0	0	0	0	0	0	0	0	0	0	0	0
Dinoroseobacter	1.97509e-07	0	0	0	0	0	0	0	5.16097e-06	0	0	0	0	0	0	0	0
Salinisphaera	9.29544e-07	0	0	0	0	0	1.30977e-08	1.84392e-06	2.54975e-06	0	0	0	0	0	0	0	0
Acidithiobacillus	2.6531e-06	0	0	0	0	0	1.87939e-06	0	7.98015e-07	0	0	0	0	0	0	0	0
Pseudospirillum	1.3793e-07	0	0	0	0	0	0	5.17145e-06	0	0	0	0	0	0	0	0	0
Syntrophothermus	1.84171e-06	0	0	0	0	0	3.41167e-06	0	0	0	0	0	0	0	0	0	0
Actinospica	9.5042e-07	0	0	0	0	0	4.88326e-08	0	4.18679e-06	0	0	0	0	0	0	0	0
Tsukamurella	8.41736e-07	0	0	0	0	0	2.60989e-07	0	2.66885e-06	0	1.3933e-06	0	0	0	0	0	0
Turicella	5.16454e-06	0	0	0	0	0	0	0	0	0	0	0	0	0	0	0	0
Methylosarcina	8.81999e-10	0	0	0	0	0	0	0	0	0	0	0	5.12487e-06	0	0	0	0
Phocaeicola	4.99598e-06	0	0	0	0	0	1.229e-07	0	0	0	0	0	0	0	0	0	0
Cryptobacterium	9.44329e-07	0	0	0	0	0	4.14963e-06	0	0	0	0	0	0	0	0	0	0
Saprospira	8.12414e-07	0	0	0	0	0	5.28035e-07	0	3.75168e-06	0	0	0	0	0	0	0	0
Azotobacter	4.77429e-06	0	0	0	0	0	3.06588e-07	0	0	0	0	0	0	0	0	0	0
Sporotomaculum	1.08485e-06	0	0	0	0	0	2.33801e-07	0	3.75168e-06	0	0	0	0	0	0	0	0
Moorella	4.64098e-06	0	0	0	0	0	4.2473e-07	0	0	0	0	0	0	0	0	0	0
Salinivibrio	4.81371e-06	0	0	0	0	0	1.69115e-07	0	0	0	0	0	0	0	0	0	0
Silvimonas	8.76806e-07	0	0	0	0	0	0	0	4.0721e-06	0	0	0	0	0	0	0	0
Flexistipes	3.67568e-07	0	0	0	0	0	4.57291e-06	0	0	0	0	0	0	0	0	0	0
Parascardovia	4.83667e-06	0	0	0	0	0	2.50368e-08	0	0	0	0	0	0	0	0	0	0
Tuberibacillus	2.21019e-06	0	0	0	0	0	1.05422e-06	0	1.59603e-06	0	0	0	0	0	0	0	0
Leptospira	3.5416e-06	0	0	0	0	0	1.25291e-06	0	0	0	0	0	0	0	0	0	0
Dasania	2.26936e-06	0	0	0	0	0	1.19485e-07	0	2.39405e-06	0	0	0	0	0	0	0	0
Syntrophobacter	2.58832e-06	0	0	0	0	0	3.45232e-07	0	0	0	0	0	1.82301e-06	0	0	0	0
Thermovenabulum	4.72416e-06	0	0	0	0	0	3.04181e-08	0	0	0	0	0	0	0	0	0	0
Methylocapsa	1.47788e-07	0	0	0	0	0	2.458e-07	0	4.33889e-06	0	0	0	0	0	0	0	0
Sulfurimonas	4.33047e-06	0	0	0	0	0	3.02493e-07	0	0	0	0	0	0	0	0	0	0
Parvibaculum	3.0376e-07	0	0	0	0	0	9.51234e-09	0	4.29085e-06	0	0	0	0	0	0	0	0
Rudanella	2.34594e-06	0	0	0	0	0	1.78953e-07	0	0	0	0	0	2.07005e-06	0	0	0	0
Ancylobacter	6.9004e-10	0	0	0	0	0	0	3.30087e-06	0	0	1.27539e-06	0	0	0	0	0	0
Segniliparus	4.4092e-06	0	0	0	0	0	1.37606e-07	0	0	0	0	0	0	0	0	0	0
Pelobacter	1.93071e-06	0	0	0	0	0	5.81547e-07	0	0	0	0	0	2.01082e-06	0	0	0	0
Piscibacillus	1.84886e-06	0	0	0	0	0	2.30591e-07	0	0	0	0	0	2.41657e-06	0	0	0	0
Rhodothermus	3.40376e-06	0	0	0	0	0	1.08341e-06	0	0	0	0	0	0	0	0	0	0
Leadbetterella	7.97439e-07	0	0	0	0	0	1.78904e-06	0	1.87827e-06	0	0	0	0	0	0	0	0
Simonsiella	1.29423e-06	0	0	0	0	0	3.20348e-07	0	2.79621e-06	0	0	0	0	0	0	0	0
Stackebrandtia	1.17246e-06	0	0	0	0	0	1.56531e-07	1.42279e-06	1.64292e-06	0	0	0	0	0	0	0	0
Rhodospira	3.57664e-06	0	0	0	0	0	7.65689e-07	0	0	0	0	0	0	0	0	0	0
Fontibacter	2.05554e-07	0	0	0	0	0	2.04059e-09	4.13175e-06	0	0	0	0	0	0	0	0	0
Anaerolinea	5.39749e-07	0	0	0	0	0	1.05982e-06	0	2.7382e-06	0	0	0	0	0	0	0	0
Nevskia	3.42558e-06	0	0	0	0	0	8.37944e-07	0	0	0	0	0	0	0	0	0	0
Caldicellulosiruptor	2.35114e-06	0	0	0	0	0	1.81526e-06	0	0	0	0	0	0	0	0	0	0
Bizionia	1.59795e-07	0	0	0	0	0	0	0	0	0	0	0	3.90671e-06	0	0	0	0
Aeribacillus	2.88938e-06	0	0	0	0	0	1.16001e-06	0	0	0	0	0	0	0	0	0	0
Ideonella	3.15531e-07	0	0	0	0	0	9.836e-07	2.74745e-06	0	0	0	0	0	0	0	0	0
Desulfatirhabdium	5.69361e-07	0	0	0	0	0	2.66132e-07	0	0	2.01821e-06	0	0	1.18677e-06	0	0	0	0
Nitratireductor	7.57795e-08	0	0	0	0	0	2.25093e-08	0	0	0	0	0	3.90671e-06	0	0	0	0
Desulfitispora	6.27518e-07	0	0	0	0	0	3.36303e-06	0	0	0	0	0	0	0	0	0	0
Thiohalorhabdus	3.55478e-06	0	0	0	0	0	4.00116e-07	0	0	0	0	0	0	0	0	0	0
Anaerovirgula	2.66794e-06	0	0	0	0	0	1.25626e-06	0	0	0	0	0	0	0	0	0	0
Thorsellia	6.12261e-07	0	0	0	0	0	7.99912e-09	0	3.29007e-06	0	0	0	0	0	0	0	0
Marinoscillum	3.08523e-06	0	0	0	0	0	7.8943e-07	0	0	0	0	0	0	0	0	0	0
Salinibacillus	6.8508e-07	0	0	0	0	0	3.1877e-06	0	0	0	0	0	0	0	0	0	0
Tateyamaria	0	0	0	0	0	0	0	3.8202e-06	0	0	0	0	0	0	0	0	0
Sporohalobacter	7.1374e-08	0	0	0	0	0	3.73379e-06	0	0	0	0	0	0	0	0	0	0
Roseibacterium	0	0	0	0	0	0	1.83347e-08	0	3.75168e-06	0	0	0	0	0	0	0	0
Gelria	7.64747e-07	0	0	0	0	0	2.97005e-06	0	0	0	0	0	0	0	0	0	0
Polaribacter	3.40026e-06	0	0	0	0	0	3.21637e-07	0	0	0	0	0	0	0	0	0	0
Methylonatrum	2.88459e-06	0	0	0	0	0	2.05114e-08	0	7.98015e-07	0	0	0	0	0	0	0	0
Catelliglobosispora	3.31257e-06	0	0	0	0	0	0	0	2.93518e-07	0	0	0	0	0	0	0	0
Enhygromyxa	2.3141e-06	0	0	0	0	0	1.5449e-07	0	1.09528e-06	0	0	0	0	0	0	0	0
Thermodesulforhabdus	2.90541e-06	0	0	0	0	0	6.56001e-07	0	0	0	0	0	0	0	0	0	0
Litoricola	1.29176e-07	0	0	0	0	0	3.33324e-06	0	0	0	0	0	0	0	0	0	0
Wolbachia	2.97994e-06	0	0	0	0	0	4.69113e-07	0	0	0	0	0	0	0	0	0	0
Thiolamprovum	3.40208e-06	0	0	0	0	0	4.2314e-08	0	0	0	0	0	0	0	0	0	0
Lacibacter	1.65694e-06	0	0	0	0	0	1.77318e-06	0	0	0	0	0	0	0	0	0	0
Demetria	1.56001e-07	0	0	0	0	0	0	0	3.24246e-06	0	0	0	0	0	0	0	0
Methylovorus	1.54075e-06	0	0	0	0	0	1.80537e-06	0	0	0	0	0	0	0	0	0	0
Desulforhopalus	8.22988e-07	0	0	0	0	0	1.21037e-06	0	0	0	1.27539e-06	0	0	0	0	0	0
Desulfovirga	2.54811e-07	0	0	0	0	0	2.99915e-07	0	2.7382e-06	0	0	0	0	0	0	0	0
Aureispira	5.56092e-07	0	0	0	0	0	4.6041e-08	0	2.67271e-06	0	0	0	0	0	0	0	0
Muricauda	2.06035e-06	0	0	0	0	0	1.11311e-07	0	1.09528e-06	0	0	0	0	0	0	0	0
Meiothermus	2.58543e-06	0	0	0	0	0	6.68934e-07	0	0	0	0	0	0	0	0	0	0
Congregibacter	1.80883e-06	0	0	0	0	0	6.07552e-07	0	0	0	0	0	0	7.95803e-07	0	0	0
Piscinibacter	1.47368e-06	0	0	0	0	0	4.40144e-08	0	0	0	0	0	1.65762e-06	0	0	0	0
Anaerobaculum	2.57186e-06	0	0	0	0	0	5.92828e-07	0	0	0	0	0	0	0	0	0	0
Alicycliphilus	1.67302e-06	0	0	0	0	0	9.87359e-08	0	0	1.36623e-06	0	0	0	0	0	0	0
Lentibacillus	1.04288e-06	0	0	0	0	0	1.3591e-06	0	0	7.21013e-07	0	0	0	0	0	0	0
Actinopolyspora	7.76738e-07	0	0	0	0	0	5.1268e-07	0	0	0	1.83098e-06	0	0	0	0	0	0
Kushneria	7.40925e-07	0	0	0	0	0	1.4015e-07	0	2.19338e-06	0	0	0	0	0	0	0	0
Salinicola	2.99283e-06	0	0	0	0	0	5.36258e-08	0	0	0	0	0	0	0	0	0	0
Haloferula	1.88216e-07	0	0	0	0	0	1.21667e-06	0	1.63704e-06	0	0	0	0	0	0	0	0
Thermotalea	1.5445e-08	0	0	0	0	0	1.1723e-07	0	0	0	0	0	0	2.88416e-06	0	0	0
Aquiflexum	4.63705e-09	0	0	0	0	0	2.96176e-06	0	0	0	0	0	0	0	0	0	0
Indibacter	2.64102e-06	0	0	0	0	0	3.12425e-07	0	0	0	0	0	0	0	0	0	0
Thiofaba	2.0901e-06	0	0	0	0	0	1.69048e-08	0	0	8.35899e-07	0	0	0	0	0	0	0
Cerasicoccus	1.49659e-06	0	0	0	0	0	1.4457e-06	0	0	0	0	0	0	0	0	0	0
Oceanotoga	4.62582e-07	0	0	0	0	0	2.46393e-06	0	0	0	0	0	0	0	0	0	0
Ketogulonicigenium	0	0	0	0	0	0	0	2.92385e-06	0	0	0	0	0	0	0	0	0
Thermodesulfobacterium	2.88401e-06	0	0	0	0	0	2.7848e-08	0	0	0	0	0	0	0	0	0	0
Eremococcus	2.27272e-06	0	0	0	0	0	6.38136e-07	0	0	0	0	0	0	0	0	0	0
Robiginitalea	6.0264e-07	0	0	0	0	0	3.0239e-08	0	0	0	0	0	0	2.27448e-06	0	0	0
Modicisalibacter	2.51953e-06	0	0	0	0	0	3.83832e-07	0	0	0	0	0	0	0	0	0	0
Jeongeupia	4.62361e-07	0	0	0	0	0	0	0	2.43506e-06	0	0	0	0	0	0	0	0
Caldisericum	1.17422e-06	0	0	0	0	0	1.69108e-06	0	0	0	0	0	0	0	0	0	0
Renibacterium	2.03222e-06	0	0	0	0	0	5.12605e-08	0	0	7.70637e-07	0	0	0	0	0	0	0
Desulfoglaeba	2.47984e-06	0	0	0	0	0	3.67319e-07	0	0	0	0	0	0	0	0	0	0
Lacticigenium	4.97226e-07	0	0	0	0	0	2.32612e-06	0	0	0	0	0	0	0	0	0	0
Aquitalea	2.81667e-06	0	0	0	0	0	0	0	0	0	0	0	0	0	0	0	0
Deinobacterium	2.47649e-06	0	0	0	0	0	3.1864e-07	0	0	0	0	0	0	0	0	0	0
Formosa	7.32593e-08	0	0	0	0	0	0	2.72091e-06	0	0	0	0	0	0	0	0	0
Succinispira	2.54871e-06	0	0	0	0	0	2.39794e-07	0	0	0	0	0	0	0	0	0	0
Filibacter	7.31954e-07	0	0	0	0	0	4.83361e-07	0	0	1.57294e-06	0	0	0	0	0	0	0
Rhodovarius	2.16074e-06	0	0	0	0	0	6.09584e-07	0	0	0	0	0	0	0	0	0	0
Thioprofundum	2.58535e-06	0	0	0	0	0	1.82137e-07	0	0	0	0	0	0	0	0	0	0
Psychrilyobacter	2.76737e-06	0	0	0	0	0	0	0	0	0	0	0	0	0	0	0	0
Ramlibacter	4.98694e-07	0	0	0	0	0	0	2.25852e-06	0	0	0	0	0	0	0	0	0
Gallaecimonas	2.73956e-06	0	0	0	0	0	0	0	0	0	0	0	0	0	0	0	0
Desulfurispirillum	4.45545e-08	0	0	0	0	0	1.49455e-07	2.47396e-06	0	0	0	0	0	0	0	0	0
Sporolituus	2.70839e-08	0	0	0	0	0	8.50825e-07	0	9.9504e-07	7.93534e-07	0	0	0	0	0	0	0
Desulfitibacter	1.55286e-06	0	0	0	0	0	1.09669e-06	0	0	0	0	0	0	0	0	0	0
Oryzihumus	8.09385e-08	0	0	0	0	0	0	2.5322e-06	0	0	0	0	0	0	0	0	0
Ferrimonas	2.57163e-06	0	0	0	0	0	2.7343e-08	0	0	0	0	0	0	0	0	0	0
Thermoanaerobacter	1.5508e-06	0	0	0	0	0	1.04471e-06	0	0	0	0	0	0	0	0	0	0
Actinophytocola	9.78988e-07	0	0	0	0	0	0	0	1.54268e-06	0	0	0	0	0	0	0	0
Propionimicrobium	2.39143e-06	0	0	0	0	0	1.22939e-07	0	0	0	0	0	0	0	0	0	0
Balneola	2.4198e-06	0	0	0	0	0	8.44888e-08	0	0	0	0	0	0	0	0	0	0
Rickettsia	2.31364e-06	0	0	0	0	0	1.79238e-07	0	0	0	0	0	0	0	0	0	0
Thalassospira	2.43457e-06	0	0	0	0	0	2.84211e-08	0	0	0	0	0	0	0	0	0	0
Rhodovibrio	2.32693e-06	0	0	0	0	0	9.50038e-08	0	0	0	0	0	0	0	0	0	0
Atopobacter	3.66038e-07	0	0	0	0	0	2.0518e-06	0	0	0	0	0	0	0	0	0	0
Natranaerobius	1.30893e-06	0	0	0	0	0	1.08258e-06	0	0	0	0	0	0	0	0	0	0
Desulfonauticus	1.34705e-06	0	0	0	0	0	1.32649e-07	0	0	0	0	0	0	9.01627e-07	0	0	0
Geovibrio	1.97473e-07	0	0	0	0	0	2.17426e-06	0	0	0	0	0	0	0	0	0	0
Heliobacillus	1.83306e-06	0	0	0	0	0	5.27342e-07	0	0	0	0	0	0	0	0	0	0
Chlorobium	1.24117e-06	0	0	0	0	0	1.09992e-06	0	0	0	0	0	0	0	0	0	0
Millisia	3.48426e-07	0	0	0	0	0	0	0	1.99008e-06	0	0	0	0	0	0	0	0
Selenihalanaerobacter	3.73394e-07	0	0	0	0	0	1.96472e-06	0	0	0	0	0	0	0	0	0	0
Brooklawnia	4.05975e-07	0	0	0	0	0	8.75624e-08	1.84392e-06	0	0	0	0	0	0	0	0	0
Prosthecomicrobium	3.39691e-07	0	0	0	0	0	0	0	1.99008e-06	0	0	0	0	0	0	0	0
Centipeda	3.73831e-07	0	0	0	0	0	1.93348e-06	0	0	0	0	0	0	0	0	0	0
Desulfosarcina	2.07527e-06	0	0	0	0	0	1.73741e-07	0	0	0	0	0	0	0	0	0	0
Lewinella	6.54861e-07	0	0	0	0	0	1.58725e-06	0	0	0	0	0	0	0	0	0	0
Cellulosimicrobium	1.69103e-06	0	0	0	0	0	0	0	5.4764e-07	0	0	0	0	0	0	0	0
Caminibacter	2.11928e-06	0	0	0	0	0	1.13907e-07	0	0	0	0	0	0	0	0	0	0
Marichromatium	9.17998e-07	0	0	0	0	0	2.29112e-08	0	0	0	0	0	1.27082e-06	0	0	0	0
Inhella	1.31855e-07	0	0	0	0	0	1.79238e-07	0	1.87827e-06	0	0	0	0	0	0	0	0
Persephonella	1.48099e-07	0	0	0	0	0	2.03087e-06	0	0	0	0	0	0	0	0	0	0
Methylomicrobium	3.05856e-07	0	0	0	0	0	2.93699e-08	0	0	0	0	0	1.84286e-06	0	0	0	0
Alkalibacter	1.689e-06	0	0	0	0	0	4.80747e-07	0	0	0	0	0	0	0	0	0	0
Colwellia	2.16696e-06	0	0	0	0	0	0	0	0	0	0	0	0	0	0	0	0
Denitrovibrio	1.93767e-07	0	0	0	0	0	3.75757e-08	0	0	1.9073e-06	0	0	0	0	0	0	0
Thioalkalimicrobium	1.59813e-07	0	0	0	0	0	0	1.97382e-06	0	0	0	0	0	0	0	0	0
Pibocella	2.05837e-06	0	0	0	0	0	6.26713e-08	0	0	0	0	0	0	0	0	0	0
Chrysiogenes	1.79217e-06	0	0	0	0	0	3.25342e-07	0	0	0	0	0	0	0	0	0	0
Dendrosporobacter	3.50098e-07	0	0	0	0	0	1.76201e-06	0	0	0	0	0	0	0	0	0	0
Leeia	4.31075e-07	0	0	0	0	0	0	0	0	0	0	0	1.67576e-06	0	0	0	0
Thalassobaculum	4.56063e-07	0	0	0	0	0	0	0	1.64292e-06	0	0	0	0	0	0	0	0
Moritella	1.87906e-06	0	0	0	0	0	2.16926e-07	0	0	0	0	0	0	0	0	0	0
Piscirickettsia	2.06944e-06	0	0	0	0	0	0	0	0	0	0	0	0	0	0	0	0
Flammeovirga	1.81782e-08	0	0	0	0	0	2.0493e-06	0	0	0	0	0	0	0	0	0	0
Hippea	1.42429e-06	0	0	0	0	0	6.37562e-07	0	0	0	0	0	0	0	0	0	0
Allofustis	1.90695e-06	0	0	0	0	0	9.94831e-08	0	0	0	0	0	0	0	0	0	0
Geopsychrobacter	2.59995e-07	0	0	0	0	0	9.96977e-08	0	1.63704e-06	0	0	0	0	0	0	0	0
Rhizobacter	1.17808e-06	0	0	0	0	0	0	0	7.98015e-07	0	0	0	0	0	0	0	0
Azohydromonas	1.09961e-06	0	0	0	0	0	0	0	0	0	0	0	8.61763e-07	0	0	0	0
Lonepinella	1.95357e-06	0	0	0	0	0	0	0	0	0	0	0	0	0	0	0	0
Roseivivax	2.85656e-07	0	0	0	0	0	0	0	1.63704e-06	0	0	0	0	0	0	0	0
Algibacter	1.27752e-07	0	0	0	0	0	9.60992e-08	9.74615e-07	6.77453e-07	0	0	0	0	0	0	0	0
Methylosphaera	1.67767e-06	0	0	0	0	0	1.84543e-07	0	0	0	0	0	0	0	0	0	0
Desulfovirgula	1.70264e-06	0	0	0	0	0	1.41499e-07	0	0	0	0	0	0	0	0	0	0
Terribacillus	8.74995e-07	0	0	0	0	0	1.13601e-07	0	0	8.33685e-07	0	0	0	0	0	0	0
Nitrosococcus	1.67674e-06	0	0	0	0	0	1.28334e-07	0	0	0	0	0	0	0	0	0	0
Kineosphaera	1.70918e-06	0	0	0	0	0	7.74004e-08	0	0	0	0	0	0	0	0	0	0
Umboniibacter	1.69098e-06	0	0	0	0	0	2.3188e-08	0	0	0	0	0	0	0	0	0	0
Volucribacter	4.88096e-07	0	0	0	0	0	1.34327e-07	0	1.0902e-06	0	0	0	0	0	0	0	0
Kordia	1.68525e-06	0	0	0	0	0	2.09472e-08	0	0	0	0	0	0	0	0	0	0
Hydrogenobacter	4.69037e-08	0	0	0	0	0	1.64636e-06	0	0	0	0	0	0	0	0	0	0
Methylothermus	1.25087e-06	0	0	0	0	0	4.26077e-07	0	0	0	0	0	0	0	0	0	0
Atopococcus	4.24556e-07	0	0	0	0	0	1.24863e-06	0	0	0	0	0	0	0	0	0	0
Xenophilus	1.59508e-06	0	0	0	0	0	7.09552e-08	0	0	0	0	0	0	0	0	0	0
Psychroflexus	1.4824e-06	0	0	0	0	0	1.79648e-07	0	0	0	0	0	0	0	0	0	0
Grimontia	1.65872e-06	0	0	0	0	0	0	0	0	0	0	0	0	0	0	0	0
Alishewanella	1.6385e-06	0	0	0	0	0	7.84315e-09	0	0	0	0	0	0	0	0	0	0
Hydrogenophilus	1.40744e-06	0	0	0	0	0	2.3719e-07	0	0	0	0	0	0	0	0	0	0
Stappia	0	0	0	0	0	0	0	0	1.63704e-06	0	0	0	0	0	0	0	0
Marinicella	3.38887e-07	0	0	0	0	0	3.77272e-07	0	0	8.86932e-07	0	0	0	0	0	0	0
Maritalea	1.58913e-06	0	0	0	0	0	0	0	0	0	0	0	0	0	0	0	0
Desulfacinum	1.47092e-06	0	0	0	0	0	1.07651e-07	0	0	0	0	0	0	0	0	0	0
Weeksella	1.47501e-06	0	0	0	0	0	6.25725e-08	0	0	0	0	0	0	0	0	0	0
Rivibacter	4.40723e-07	0	0	0	0	0	0	0	1.09669e-06	0	0	0	0	0	0	0	0
Marispirillum	1.51173e-06	0	0	0	0	0	9.2244e-09	0	0	0	0	0	0	0	0	0	0
Orenia	1.43431e-06	0	0	0	0	0	5.34264e-08	0	0	0	0	0	0	0	0	0	0
Petrotoga	1.67043e-07	0	0	0	0	0	1.30644e-06	0	0	0	0	0	0	0	0	0	0
Brevinema	1.25185e-06	0	0	0	0	0	2.0769e-07	0	0	0	0	0	0	0	0	0	0
Streptomonospora	1.20336e-07	0	0	0	0	0	0	0	1.33635e-06	0	0	0	0	0	0	0	0
Holophaga	1.2368e-06	0	0	0	0	0	2.12858e-07	0	0	0	0	0	0	0	0	0	0
Zymobacter	1.33499e-06	0	0	0	0	0	1.05073e-07	0	0	0	0	0	0	0	0	0	0
Sediminicola	5.1208e-09	0	0	0	0	0	0	0	0	0	1.3933e-06	0	0	0	0	0	0
Marinospirillum	4.22206e-07	0	0	0	0	0	0	9.74615e-07	0	0	0	0	0	0	0	0	0
Spongiispira	1.30603e-06	0	0	0	0	0	9.07231e-08	0	0	0	0	0	0	0	0	0	0
Paenochrobactrum	1.33835e-06	0	0	0	0	0	5.77889e-08	0	0	0	0	0	0	0	0	0	0
Halothiobacillus	1.0833e-06	0	0	0	0	0	3.05125e-07	0	0	0	0	0	0	0	0	0	0
Aestuariicola	1.3554e-06	0	0	0	0	0	0	0	0	0	0	0	0	0	0	0	0
Roseateles	1.34231e-06	0	0	0	0	0	0	0	0	0	0	0	0	0	0	0	0
Synergistes	5.2467e-07	0	0	0	0	0	0	8.03963e-07	0	0	0	0	0	0	0	0	0
Thiorhodospira	1.24613e-06	0	0	0	0	0	4.9431e-08	0	0	0	0	0	0	0	0	0	0
Thioflavicoccus	1.25883e-06	0	0	0	0	0	2.70475e-08	0	0	0	0	0	0	0	0	0	0
Parasegetibacter	0	0	0	0	0	0	0	0	1.27487e-06	0	0	0	0	0	0	0	0
Winogradskyella	1.2228e-06	0	0	0	0	0	3.73766e-08	0	0	0	0	0	0	0	0	0	0
Syntrophobotulus	1.24715e-06	0	0	0	0	0	0	0	0	0	0	0	0	0	0	0	0
Thermacetogenium	2.90447e-07	0	0	0	0	0	9.5533e-07	0	0	0	0	0	0	0	0	0	0
Propionigenium	1.23451e-06	0	0	0	0	0	0	0	0	0	0	0	0	0	0	0	0
Aquisalimonas	1.10241e-06	0	0	0	0	0	1.02514e-07	0	0	0	0	0	0	0	0	0	0
Salsuginibacillus	3.69298e-07	0	0	0	0	0	3.66885e-07	0	0	4.64175e-07	0	0	0	0	0	0	0
Halobacteroides	6.67617e-07	0	0	0	0	0	5.30607e-07	0	0	0	0	0	0	0	0	0	0
Entomoplasma	2.84063e-07	0	0	0	0	0	8.98428e-07	0	0	0	0	0	0	0	0	0	0
Neorickettsia	1.05679e-06	0	0	0	0	0	1.20803e-07	0	0	0	0	0	0	0	0	0	0
Chelativorans	1.13288e-06	0	0	0	0	0	4.0363e-08	0	0	0	0	0	0	0	0	0	0
Gulbenkiania	1.05809e-06	0	0	0	0	0	8.75143e-08	0	0	0	0	0	0	0	0	0	0
Thioalkalivibrio	1.11433e-06	0	0	0	0	0	1.288e-08	0	0	0	0	0	0	0	0	0	0
Chromobacterium	4.87367e-07	0	0	0	0	0	6.38254e-07	0	0	0	0	0	0	0	0	0	0
Croceitalea	1.06006e-06	0	0	0	0	0	4.18324e-08	0	0	0	0	0	0	0	0	0	0
Oleibacter	1.0602e-06	0	0	0	0	0	2.4754e-08	0	0	0	0	0	0	0	0	0	0
Salinimonas	2.42235e-07	0	0	0	0	0	1.49455e-07	0	6.77453e-07	0	0	0	0	0	0	0	0
Soehngenia	6.2226e-07	0	0	0	0	0	4.45533e-07	0	0	0	0	0	0	0	0	0	0
Nonlabens	1.02999e-07	0	0	0	0	0	6.90525e-08	0	8.89617e-07	0	0	0	0	0	0	0	0
Acidiphilium	8.98514e-07	0	0	0	0	0	1.59444e-07	0	0	0	0	0	0	0	0	0	0
Hellea	7.98731e-07	0	0	0	0	0	2.33545e-07	0	0	0	0	0	0	0	0	0	0
Flectobacillus	6.38816e-07	0	0	0	0	0	0	0	3.86649e-07	0	0	0	0	0	0	0	0
Elioraea	9.79784e-07	0	0	0	0	0	2.44767e-08	0	0	0	0	0	0	0	0	0	0
Deferribacter	5.51331e-08	0	0	0	0	0	9.49113e-07	0	0	0	0	0	0	0	0	0	0
Seinonella	6.91305e-07	0	0	0	0	0	3.08661e-07	0	0	0	0	0	0	0	0	0	0
Salegentibacter	9.66085e-07	0	0	0	0	0	2.94146e-08	0	0	0	0	0	0	0	0	0	0
Actinopolymorpha	0	0	0	0	0	0	0	0	9.9504e-07	0	0	0	0	0	0	0	0
Andreprevotia	1.9174e-07	0	0	0	0	0	0	0	0	0	0	0	0	8.0165e-07	0	0	0
Siphonobacter	4.66389e-07	0	0	0	0	0	5.20515e-07	0	0	0	0	0	0	0	0	0	0
Desulfotignum	9.81923e-07	0	0	0	0	0	0	0	0	0	0	0	0	0	0	0	0
Thalassobacter	9.8189e-07	0	0	0	0	0	0	0	0	0	0	0	0	0	0	0	0
Stakelama	7.85121e-08	0	0	0	0	0	0	0	8.89617e-07	0	0	0	0	0	0	0	0
Coprothermobacter	1.53744e-07	0	0	0	0	0	8.01062e-07	0	0	0	0	0	0	0	0	0	0
Thermodesulfovibrio	2.69198e-07	0	0	0	0	0	2.64963e-07	0	0	0	0	0	0	4.04367e-07	0	0	0
Tistlia	9.21033e-07	0	0	0	0	0	1.31334e-08	0	0	0	0	0	0	0	0	0	0
Thermocrinis	1.30461e-07	0	0	0	0	0	7.98028e-07	0	0	0	0	0	0	0	0	0	0
Chloroherpeton	8.49467e-07	0	0	0	0	0	7.15008e-08	0	0	0	0	0	0	0	0	0	0
Ectothiorhodospira	6.99987e-07	0	0	0	0	0	2.14291e-07	0	0	0	0	0	0	0	0	0	0
Psychroserpens	7.41287e-07	0	0	0	0	0	1.64696e-07	0	0	0	0	0	0	0	0	0	0
Halolactibacillus	7.96798e-07	0	0	0	0	0	1.03684e-07	0	0	0	0	0	0	0	0	0	0
Halarsenatibacter	5.85588e-07	0	0	0	0	0	3.03319e-07	0	0	0	0	0	0	0	0	0	0
Salimicrobium	7.52644e-07	0	0	0	0	0	1.35703e-07	0	0	0	0	0	0	0	0	0	0
Fibrisoma	7.97808e-07	0	0	0	0	0	8.87331e-08	0	0	0	0	0	0	0	0	0	0
Methyloversatilis	8.71909e-07	0	0	0	0	0	0	0	0	0	0	0	0	0	0	0	0
Terasakiella	4.75539e-08	0	0	0	0	0	1.88899e-08	0	0	0	0	0	0	8.0165e-07	0	0	0
Thiophaeococcus	7.23556e-07	0	0	0	0	0	1.39885e-07	0	0	0	0	0	0	0	0	0	0
Sneathiella	8.27778e-07	0	0	0	0	0	3.38946e-08	0	0	0	0	0	0	0	0	0	0
Propioniferax	8.53057e-07	0	0	0	0	0	8.31869e-09	0	0	0	0	0	0	0	0	0	0
Tenacibaculum	3.8925e-07	0	0	0	0	0	4.68555e-07	0	0	0	0	0	0	0	0	0	0
Saccharospirillum	8.57143e-07	0	0	0	0	0	0	0	0	0	0	0	0	0	0	0	0
Coenonia	8.50643e-07	0	0	0	0	0	0	0	0	0	0	0	0	0	0	0	0
Hydrogenimonas	7.58893e-07	0	0	0	0	0	7.21302e-08	0	0	0	0	0	0	0	0	0	0
Thermohalobacter	2.92965e-07	0	0	0	0	0	5.27711e-07	0	0	0	0	0	0	0	0	0	0
Sinobaca	7.59449e-07	0	0	0	0	0	5.76852e-08	0	0	0	0	0	0	0	0	0	0
Desulfurella	3.05393e-08	0	0	0	0	0	7.76023e-07	0	0	0	0	0	0	0	0	0	0
Xylanimonas	4.54689e-09	0	0	0	0	0	0	0	7.98015e-07	0	0	0	0	0	0	0	0
Robiginitomaculum	2.77141e-07	0	0	0	0	0	5.17755e-07	0	0	0	0	0	0	0	0	0	0
Neochlamydia	7.07258e-07	0	0	0	0	0	8.73988e-08	0	0	0	0	0	0	0	0	0	0
Leptobacterium	5.73387e-08	0	0	0	0	0	7.35586e-07	0	0	0	0	0	0	0	0	0	0
Desulfatiferula	5.68376e-07	0	0	0	0	0	2.13483e-07	0	0	0	0	0	0	0	0	0	0
Mitsuaria	7.66236e-07	0	0	0	0	0	0	0	0	0	0	0	0	0	0	0	0
Thermocrispum	2.01241e-07	0	0	0	0	0	5.61134e-07	0	0	0	0	0	0	0	0	0	0
Persicobacter	0	0	0	0	0	0	7.62312e-07	0	0	0	0	0	0	0	0	0	0
Desulfobacter	3.8781e-07	0	0	0	0	0	3.70046e-07	0	0	0	0	0	0	0	0	0	0
Leptospirillum	7.3703e-07	0	0	0	0	0	1.94976e-08	0	0	0	0	0	0	0	0	0	0
Collimonas	7.44358e-07	0	0	0	0	0	0	0	0	0	0	0	0	0	0	0	0
Telmatospirillum	1.95736e-07	0	0	0	0	0	0	0	5.4764e-07	0	0	0	0	0	0	0	0
Ehrlichia	3.48156e-07	0	0	0	0	0	3.89124e-07	0	0	0	0	0	0	0	0	0	0
Reinekea	4.57199e-07	0	0	0	0	0	2.68142e-07	0	0	0	0	0	0	0	0	0	0
Chitinibacter	7.03762e-07	0	0	0	0	0	0	0	0	0	0	0	0	0	0	0	0
Rubrimonas	5.79915e-07	0	0	0	0	0	1.18567e-07	0	0	0	0	0	0	0	0	0	0
Saccharibacter	6.4773e-07	0	0	0	0	0	3.80135e-08	0	0	0	0	0	0	0	0	0	0
Humibacter	2.48365e-07	0	0	0	0	0	4.3698e-07	0	0	0	0	0	0	0	0	0	0
Ignavigranum	6.77998e-07	0	0	0	0	0	0	0	0	0	0	0	0	0	0	0	0
Desulfocella	1.53572e-07	0	0	0	0	0	5.20965e-07	0	0	0	0	0	0	0	0	0	0
Thermosipho	3.74093e-08	0	0	0	0	0	6.36108e-07	0	0	0	0	0	0	0	0	0	0
Desulfonatronum	6.31439e-07	0	0	0	0	0	4.11184e-08	0	0	0	0	0	0	0	0	0	0
Wohlfahrtiimonas	1.96428e-07	0	0	0	0	0	9.1114e-08	0	3.71962e-07	0	0	0	0	0	0	0	0
Cystobacter	1.05732e-07	0	0	0	0	0	0	0	5.4764e-07	0	0	0	0	0	0	0	0
Simkania	2.26598e-07	0	0	0	0	0	4.25602e-07	0	0	0	0	0	0	0	0	0	0
Thiohalophilus	5.99097e-07	0	0	0	0	0	4.20826e-08	0	0	0	0	0	0	0	0	0	0
Sterolibacterium	6.14114e-07	0	0	0	0	0	1.93797e-08	0	0	0	0	0	0	0	0	0	0
Perexilibacter	7.69088e-09	0	0	0	0	0	6.24028e-07	0	0	0	0	0	0	0	0	0	0
Carboxydocella	5.03371e-07	0	0	0	0	0	1.26385e-07	0	0	0	0	0	0	0	0	0	0
Halanaerobium	5.79561e-07	0	0	0	0	0	3.69781e-08	0	0	0	0	0	0	0	0	0	0
Dyella	5.86829e-07	0	0	0	0	0	2.56334e-08	0	0	0	0	0	0	0	0	0	0
Thiocystis	5.78579e-07	0	0	0	0	0	3.24216e-08	0	0	0	0	0	0	0	0	0	0
Methylovulum	3.55758e-07	0	0	0	0	0	2.45446e-07	0	0	0	0	0	0	0	0	0	0
Nosocomiicoccus	5.76256e-07	0	0	0	0	0	2.47759e-08	0	0	0	0	0	0	0	0	0	0
Thioalkalispira	5.89425e-07	0	0	0	0	0	8.14406e-09	0	0	0	0	0	0	0	0	0	0
Rhodocista	4.91329e-07	0	0	0	0	0	7.90349e-08	0	0	0	0	0	0	0	0	0	0
Rapidithrix	4.31315e-07	0	0	0	0	0	1.32644e-07	0	0	0	0	0	0	0	0	0	0
Pseudofulvimonas	4.98299e-07	0	0	0	0	0	6.34538e-08	0	0	0	0	0	0	0	0	0	0
Desulfarculus	3.79163e-07	0	0	0	0	0	1.81402e-07	0	0	0	0	0	0	0	0	0	0
Chromohalobacter	5.59317e-07	0	0	0	0	0	0	0	0	0	0	0	0	0	0	0	0
Marinococcus	2.93913e-07	0	0	0	0	0	2.53436e-07	0	0	0	0	0	0	0	0	0	0
Verminephrobacter	5.32227e-07	0	0	0	0	0	0	0	0	0	0	0	0	0	0	0	0
Haloglycomyces	5.04713e-07	0	0	0	0	0	2.6006e-08	0	0	0	0	0	0	0	0	0	0
Aquimarina	3.64976e-07	0	0	0	0	0	1.64877e-07	0	0	0	0	0	0	0	0	0	0
Fervidobacterium	4.55176e-07	0	0	0	0	0	6.71057e-08	0	0	0	0	0	0	0	0	0	0
Actibacter	4.85809e-07	0	0	0	0	0	2.62366e-08	0	0	0	0	0	0	0	0	0	0
Halochromatium	5.11442e-07	0	0	0	0	0	0	0	0	0	0	0	0	0	0	0	0
Halorhodospira	3.65561e-07	0	0	0	0	0	1.43545e-07	0	0	0	0	0	0	0	0	0	0
Chlorobaculum	9.86596e-08	0	0	0	0	0	4.04266e-07	0	0	0	0	0	0	0	0	0	0
Blastochloris	4.98491e-07	0	0	0	0	0	0	0	0	0	0	0	0	0	0	0	0
Marivirga	2.51689e-07	0	0	0	0	0	2.4362e-07	0	0	0	0	0	0	0	0	0	0
Nautilia	4.7013e-07	0	0	0	0	0	2.26977e-08	0	0	0	0	0	0	0	0	0	0
Roseibaca	4.88967e-07	0	0	0	0	0	0	0	0	0	0	0	0	0	0	0	0
Thermosyntropha	4.59726e-07	0	0	0	0	0	2.69169e-08	0	0	0	0	0	0	0	0	0	0
Desulfobotulus	2.51405e-07	0	0	0	0	0	2.32121e-07	0	0	0	0	0	0	0	0	0	0
Oleiphilus	4.79195e-07	0	0	0	0	0	0	0	0	0	0	0	0	0	0	0	0
Acetohalobium	1.41858e-07	0	0	0	0	0	3.24719e-07	0	0	0	0	0	0	0	0	0	0
Calditerrivibrio	3.66838e-07	0	0	0	0	0	9.47827e-08	0	0	0	0	0	0	0	0	0	0
Tistrella	2.56885e-07	0	0	0	0	0	2.03901e-07	0	0	0	0	0	0	0	0	0	0
Pseudoxanthobacter	4.52356e-07	0	0	0	0	0	0	0	0	0	0	0	0	0	0	0	0
Aliivibrio	4.40827e-07	0	0	0	0	0	0	0	0	0	0	0	0	0	0	0	0
Paraferrimonas	4.30946e-07	0	0	0	0	0	9.43305e-09	0	0	0	0	0	0	0	0	0	0
Heliobacterium	6.26466e-08	0	0	0	0	0	3.74298e-07	0	0	0	0	0	0	0	0	0	0
Nitratiruptor	1.37242e-07	0	0	0	0	0	2.97964e-07	0	0	0	0	0	0	0	0	0	0
Nitrococcus	1.77814e-07	0	0	0	0	0	2.56971e-07	0	0	0	0	0	0	0	0	0	0
Geoalkalibacter	3.9839e-07	0	0	0	0	0	3.61602e-08	0	0	0	0	0	0	0	0	0	0
Algicola	4.34406e-07	0	0	0	0	0	0	0	0	0	0	0	0	0	0	0	0
Desulfofustis	4.25872e-07	0	0	0	0	0	7.98914e-09	0	0	0	0	0	0	0	0	0	0
Rubritalea	1.78042e-07	0	0	0	0	0	2.52228e-07	0	0	0	0	0	0	0	0	0	0
Psychrobacillus	1.57713e-07	0	0	0	0	0	2.69833e-07	0	0	0	0	0	0	0	0	0	0
Soonwooa	4.25342e-07	0	0	0	0	0	0	0	0	0	0	0	0	0	0	0	0
Ekhidna	4.24585e-07	0	0	0	0	0	0	0	0	0	0	0	0	0	0	0	0
Thermobispora	2.71208e-07	0	0	0	0	0	1.40696e-07	0	0	0	0	0	0	0	0	0	0
Thermodesulfobium	3.32085e-07	0	0	0	0	0	7.40605e-08	0	0	0	0	0	0	0	0	0	0
Methylohalobius	3.83674e-07	0	0	0	0	0	2.13267e-08	0	0	0	0	0	0	0	0	0	0
Beutenbergia	3.70151e-07	0	0	0	0	0	1.31811e-08	0	0	0	0	0	0	0	0	0	0
Waddlia	4.07853e-08	0	0	0	0	0	3.35227e-07	0	0	0	0	0	0	0	0	0	0
Marinitoga	3.37703e-07	0	0	0	0	0	3.7012e-08	0	0	0	0	0	0	0	0	0	0
Mesonia	2.38396e-07	0	0	0	0	0	1.34286e-07	0	0	0	0	0	0	0	0	0	0
Spongiibacter	3.70052e-07	0	0	0	0	0	0	0	0	0	0	0	0	0	0	0	0
Malonomonas	2.85763e-07	0	0	0	0	0	6.73945e-08	0	0	0	0	0	0	0	0	0	0
Pseudacidovorax	2.9063e-07	0	0	0	0	0	5.75081e-08	0	0	0	0	0	0	0	0	0	0
Brackiella	3.39808e-07	0	0	0	0	0	8.14406e-09	0	0	0	0	0	0	0	0	0	0
Tepidiphilus	3.45796e-07	0	0	0	0	0	0	0	0	0	0	0	0	0	0	0	0
Insolitispirillum	3.29901e-07	0	0	0	0	0	1.33163e-08	0	0	0	0	0	0	0	0	0	0
Paludibacterium	3.40637e-07	0	0	0	0	0	0	0	0	0	0	0	0	0	0	0	0
Thermosulfidibacter	3.09854e-07	0	0	0	0	0	2.98807e-08	0	0	0	0	0	0	0	0	0	0
Kistimonas	2.98647e-07	0	0	0	0	0	3.78968e-08	0	0	0	0	0	0	0	0	0	0
Thermolithobacter	2.56075e-07	0	0	0	0	0	7.58352e-08	0	0	0	0	0	0	0	0	0	0
Chitinimonas	1.559e-07	0	0	0	0	0	1.73538e-07	0	0	0	0	0	0	0	0	0	0
Phaeobacter	3.27219e-07	0	0	0	0	0	0	0	0	0	0	0	0	0	0	0	0
Sulfurivirga	2.7475e-07	0	0	0	0	0	4.98118e-08	0	0	0	0	0	0	0	0	0	0
Caldanaerobacter	2.41707e-07	0	0	0	0	0	8.15954e-08	0	0	0	0	0	0	0	0	0	0
Leucothrix	3.1422e-07	0	0	0	0	0	0	0	0	0	0	0	0	0	0	0	0
Saccharococcus	3.12398e-07	0	0	0	0	0	0	0	0	0	0	0	0	0	0	0	0
Gilvimarinus	2.19611e-07	0	0	0	0	0	9.13326e-08	0	0	0	0	0	0	0	0	0	0
Sinorhizobium	3.08125e-07	0	0	0	0	0	0	0	0	0	0	0	0	0	0	0	0
Silanimonas	2.26507e-07	0	0	0	0	0	6.92476e-08	0	0	0	0	0	0	0	0	0	0
Thermopolyspora	1.47778e-07	0	0	0	0	0	1.412e-07	0	0	0	0	0	0	0	0	0	0
Actinotalea	1.95844e-07	0	0	0	0	0	9.29178e-08	0	0	0	0	0	0	0	0	0	0
Thiovirga	2.87145e-07	0	0	0	0	0	0	0	0	0	0	0	0	0	0	0	0
Tropheryma	2.53872e-07	0	0	0	0	0	3.14e-08	0	0	0	0	0	0	0	0	0	0
Belliella	1.91868e-09	0	0	0	0	0	2.82549e-07	0	0	0	0	0	0	0	0	0	0
Thiohalomonas	2.59512e-07	0	0	0	0	0	2.45877e-08	0	0	0	0	0	0	0	0	0	0
Saccharibacillus	1.86775e-07	0	0	0	0	0	9.15041e-08	0	0	0	0	0	0	0	0	0	0
Histophilus	2.74429e-07	0	0	0	0	0	0	0	0	0	0	0	0	0	0	0	0
Oceanisphaera	1.31902e-07	0	0	0	0	0	1.37347e-07	0	0	0	0	0	0	0	0	0	0
Allochromatium	2.67099e-07	0	0	0	0	0	0	0	0	0	0	0	0	0	0	0	0
Zhouia	2.65876e-07	0	0	0	0	0	0	0	0	0	0	0	0	0	0	0	0
Heliophilum	2.30093e-07	0	0	0	0	0	3.15037e-08	0	0	0	0	0	0	0	0	0	0
Rhodonellum	2.60649e-07	0	0	0	0	0	0	0	0	0	0	0	0	0	0	0	0
Flexithrix	7.67536e-08	0	0	0	0	0	1.83576e-07	0	0	0	0	0	0	0	0	0	0
Desulfotalea	2.52055e-07	0	0	0	0	0	0	0	0	0	0	0	0	0	0	0	0
Thioreductor	2.40829e-07	0	0	0	0	0	8.36232e-09	0	0	0	0	0	0	0	0	0	0
Roseibium	2.32426e-07	0	0	0	0	0	8.52183e-09	0	0	0	0	0	0	0	0	0	0
Desulforegula	1.04647e-07	0	0	0	0	0	1.35972e-07	0	0	0	0	0	0	0	0	0	0
Natroniella	2.39559e-07	0	0	0	0	0	0	0	0	0	0	0	0	0	0	0	0
Desulfofaba	7.80653e-08	0	0	0	0	0	1.6059e-07	0	0	0	0	0	0	0	0	0	0
Halonatronum	2.3778e-07	0	0	0	0	0	0	0	0	0	0	0	0	0	0	0	0
Kozakia	2.31411e-07	0	0	0	0	0	0	0	0	0	0	0	0	0	0	0	0
Laribacter	2.30102e-07	0	0	0	0	0	0	0	0	0	0	0	0	0	0	0	0
Smaragdicoccus	2.25324e-07	0	0	0	0	0	0	0	0	0	0	0	0	0	0	0	0
Tomitella	1.59221e-07	0	0	0	0	0	6.59111e-08	0	0	0	0	0	0	0	0	0	0
Mesoflavibacter	2.23385e-07	0	0	0	0	0	0	0	0	0	0	0	0	0	0	0	0
Vulcanithermus	0	0	0	0	0	0	2.18447e-07	0	0	0	0	0	0	0	0	0	0
Rhodovulum	2.12124e-07	0	0	0	0	0	5.13862e-09	0	0	0	0	0	0	0	0	0	0
Roseibacillus	8.85895e-08	0	0	0	0	0	1.27055e-07	0	0	0	0	0	0	0	0	0	0
Paenalcaligenes	2.15199e-07	0	0	0	0	0	0	0	0	0	0	0	0	0	0	0	0
Methylarcula	1.38361e-07	0	0	0	0	0	7.62899e-08	0	0	0	0	0	0	0	0	0	0
Persicirhabdus	1.27487e-07	0	0	0	0	0	8.30851e-08	0	0	0	0	0	0	0	0	0	0
Desulfobacula	2.07474e-07	0	0	0	0	0	0	0	0	0	0	0	0	0	0	0	0
Ruegeria	2.05826e-07	0	0	0	0	0	0	0	0	0	0	0	0	0	0	0	0
Cellulophaga	2.0476e-07	0	0	0	0	0	0	0	0	0	0	0	0	0	0	0	0
Sulfurihydrogenibium	1.79412e-07	0	0	0	0	0	2.42791e-08	0	0	0	0	0	0	0	0	0	0
Sediminimonas	2.00379e-07	0	0	0	0	0	0	0	0	0	0	0	0	0	0	0	0
Celerinatantimonas	1.97979e-07	0	0	0	0	0	0	0	0	0	0	0	0	0	0	0	0
Geothermobacter	3.25454e-08	0	0	0	0	0	1.64848e-07	0	0	0	0	0	0	0	0	0	0
Desulfonatronospira	1.75463e-07	0	0	0	0	0	2.15827e-08	0	0	0	0	0	0	0	0	0	0
Litoribacter	9.25264e-08	0	0	0	0	0	1.04022e-07	0	0	0	0	0	0	0	0	0	0
Thermochromatium	1.94097e-07	0	0	0	0	0	0	0	0	0	0	0	0	0	0	0	0
Litoreibacter	1.93943e-07	0	0	0	0	0	0	0	0	0	0	0	0	0	0	0	0
Lishizhenia	1.88945e-07	0	0	0	0	0	0	0	0	0	0	0	0	0	0	0	0
Rhodothalassium	1.67669e-07	0	0	0	0	0	2.11469e-08	0	0	0	0	0	0	0	0	0	0
Sphaerotilus	1.70071e-07	0	0	0	0	0	1.52353e-08	0	0	0	0	0	0	0	0	0	0
Muriicola	1.74055e-07	0	0	0	0	0	9.54668e-09	0	0	0	0	0	0	0	0	0	0
Rubribacterium	1.6901e-07	0	0	0	0	0	1.21886e-08	0	0	0	0	0	0	0	0	0	0
Crossiella	1.66522e-07	0	0	0	0	0	1.3141e-08	0	0	0	0	0	0	0	0	0	0
Prosthecochloris	8.75782e-08	0	0	0	0	0	8.61252e-08	0	0	0	0	0	0	0	0	0	0
Thermovibrio	1.73654e-07	0	0	0	0	0	0	0	0	0	0	0	0	0	0	0	0
Ammonifex	1.52102e-07	0	0	0	0	0	2.05568e-08	0	0	0	0	0	0	0	0	0	0
Kibdelosporangium	1.72546e-07	0	0	0	0	0	0	0	0	0	0	0	0	0	0	0	0
Telluria	1.61532e-07	0	0	0	0	0	8.52183e-09	0	0	0	0	0	0	0	0	0	0
Salinibacterium	1.6713e-07	0	0	0	0	0	0	0	0	0	0	0	0	0	0	0	0
Carboxydothermus	1.6641e-07	0	0	0	0	0	0	0	0	0	0	0	0	0	0	0	0
Isosphaera	7.96156e-09	0	0	0	0	0	1.56825e-07	0	0	0	0	0	0	0	0	0	0
Desulfatibacillum	1.3427e-07	0	0	0	0	0	2.98155e-08	0	0	0	0	0	0	0	0	0	0
Desulfothermus	2.06346e-08	0	0	0	0	0	1.42028e-07	0	0	0	0	0	0	0	0	0	0
Alkalilimnicola	1.61062e-07	0	0	0	0	0	0	0	0	0	0	0	0	0	0	0	0
Rhodobium	1.48531e-07	0	0	0	0	0	1.09611e-08	0	0	0	0	0	0	0	0	0	0
Bermanella	1.58932e-07	0	0	0	0	0	0	0	0	0	0	0	0	0	0	0	0
Cycloclasticus	1.07363e-07	0	0	0	0	0	5.13747e-08	0	0	0	0	0	0	0	0	0	0
Haematobacter	1.55343e-07	0	0	0	0	0	0	0	0	0	0	0	0	0	0	0	0
Sandarakinorhabdus	0	0	0	0	0	0	1.50678e-07	0	0	0	0	0	0	0	0	0	0
Rudaea	1.47303e-07	0	0	0	0	0	0	0	0	0	0	0	0	0	0	0	0
Aquifex	0	0	0	0	0	0	1.46493e-07	0	0	0	0	0	0	0	0	0	0
Oleispira	1.45971e-07	0	0	0	0	0	0	0	0	0	0	0	0	0	0	0	0
Ferrithrix	4.5171e-08	0	0	0	0	0	9.89664e-08	0	0	0	0	0	0	0	0	0	0
Fabibacter	0	0	0	0	0	0	1.41773e-07	0	0	0	0	0	0	0	0	0	0
Desulfurobacterium	5.7828e-08	0	0	0	0	0	8.39344e-08	0	0	0	0	0	0	0	0	0	0
Candidatus Xiphinematobacter	4.44217e-08	0	0	0	0	0	9.69309e-08	0	0	0	0	0	0	0	0	0	0
Aminiphilus	1.25932e-07	0	0	0	0	0	1.43989e-08	0	0	0	0	0	0	0	0	0	0
Hylemonella	9.91428e-08	0	0	0	0	0	2.93692e-08	0	0	0	0	0	0	0	0	0	0
Fibrella	1.27573e-07	0	0	0	0	0	0	0	0	0	0	0	0	0	0	0	0
Salinarimonas	1.24645e-07	0	0	0	0	0	0	0	0	0	0	0	0	0	0	0	0
Asaia	1.24112e-07	0	0	0	0	0	0	0	0	0	0	0	0	0	0	0	0
Carnimonas	1.00271e-07	0	0	0	0	0	1.92982e-08	0	0	0	0	0	0	0	0	0	0
Schlesneria	4.65474e-08	0	0	0	0	0	6.53218e-08	0	0	0	0	0	0	0	0	0	0
Primorskyibacter	1.10893e-07	0	0	0	0	0	0	0	0	0	0	0	0	0	0	0	0
Kriegella	2.88039e-08	0	0	0	0	0	8.01163e-08	0	0	0	0	0	0	0	0	0	0
Chitinilyticum	2.67615e-08	0	0	0	0	0	8.12059e-08	0	0	0	0	0	0	0	0	0	0
Zhihengliuella	6.87117e-08	0	0	0	0	0	2.79806e-08	0	0	0	0	0	0	0	0	0	0
Lutimaribacter	9.60487e-08	0	0	0	0	0	0	0	0	0	0	0	0	0	0	0	0
Maribius	9.55077e-08	0	0	0	0	0	0	0	0	0	0	0	0	0	0	0	0
Pseudoruegeria	7.96554e-08	0	0	0	0	0	1.41257e-08	0	0	0	0	0	0	0	0	0	0
Calditerricola	7.30082e-08	0	0	0	0	0	1.92982e-08	0	0	0	0	0	0	0	0	0	0
Sediminibacillus	2.55894e-08	0	0	0	0	0	6.62518e-08	0	0	0	0	0	0	0	0	0	0
Halanaerobacter	9.07706e-08	0	0	0	0	0	0	0	0	0	0	0	0	0	0	0	0
Halospina	7.28944e-08	0	0	0	0	0	1.61506e-08	0	0	0	0	0	0	0	0	0	0
Pseudosphingobacterium	4.44331e-08	0	0	0	0	0	4.2864e-08	0	0	0	0	0	0	0	0	0	0
Formivibrio	6.90607e-08	0	0	0	0	0	1.68621e-08	0	0	0	0	0	0	0	0	0	0
Ahrensia	8.46553e-08	0	0	0	0	0	0	0	0	0	0	0	0	0	0	0	0
Methylohalomonas	4.38609e-08	0	0	0	0	0	3.94064e-08	0	0	0	0	0	0	0	0	0	0
Dokdonia	5.99195e-08	0	0	0	0	0	2.17566e-08	0	0	0	0	0	0	0	0	0	0
Flagellimonas	8.07918e-08	0	0	0	0	0	0	0	0	0	0	0	0	0	0	0	0
Desulfurispira	8.00926e-08	0	0	0	0	0	0	0	0	0	0	0	0	0	0	0	0
Brumimicrobium	6.71845e-08	0	0	0	0	0	1.1869e-08	0	0	0	0	0	0	0	0	0	0
Fervidicola	4.92177e-08	0	0	0	0	0	2.97403e-08	0	0	0	0	0	0	0	0	0	0
Nereida	7.7849e-08	0	0	0	0	0	0	0	0	0	0	0	0	0	0	0	0
Dictyoglomus	7.51366e-08	0	0	0	0	0	0	0	0	0	0	0	0	0	0	0	0
Desulfoluna	5.32056e-08	0	0	0	0	0	2.04774e-08	0	0	0	0	0	0	0	0	0	0
Xylella	5.41505e-08	0	0	0	0	0	1.88866e-08	0	0	0	0	0	0	0	0	0	0
Lamprocystis	1.75153e-08	0	0	0	0	0	5.49291e-08	0	0	0	0	0	0	0	0	0	0
Malikia	7.17365e-08	0	0	0	0	0	0	0	0	0	0	0	0	0	0	0	0
Thiohalospira	4.18915e-08	0	0	0	0	0	2.929e-08	0	0	0	0	0	0	0	0	0	0
Nisaea	3.50368e-08	0	0	0	0	0	3.30273e-08	0	0	0	0	0	0	0	0	0	0
Phaeovibrio	6.7643e-08	0	0	0	0	0	0	0	0	0	0	0	0	0	0	0	0
Acidicaldus	1.29771e-08	0	0	0	0	0	5.40408e-08	0	0	0	0	0	0	0	0	0	0
Pelistega	6.61248e-08	0	0	0	0	0	0	0	0	0	0	0	0	0	0	0	0
Thalassolituus	6.54899e-08	0	0	0	0	0	0	0	0	0	0	0	0	0	0	0	0
Thermanaerovibrio	6.49979e-08	0	0	0	0	0	0	0	0	0	0	0	0	0	0	0	0
Thermaerobacter	2.71305e-08	0	0	0	0	0	3.68311e-08	0	0	0	0	0	0	0	0	0	0
Desulfospira	5.49445e-08	0	0	0	0	0	8.55028e-09	0	0	0	0	0	0	0	0	0	0
Nitritalea	4.18985e-09	0	0	0	0	0	5.84107e-08	0	0	0	0	0	0	0	0	0	0
Rhodocyclus	5.90487e-08	0	0	0	0	0	0	0	0	0	0	0	0	0	0	0	0
Lampropedia	5.55327e-08	0	0	0	0	0	0	0	0	0	0	0	0	0	0	0	0
Croceibacter	0	0	0	0	0	0	5.4449e-08	0	0	0	0	0	0	0	0	0	0
Hydrogenobaculum	5.16854e-08	0	0	0	0	0	0	0	0	0	0	0	0	0	0	0	0
Geotoga	3.39104e-08	0	0	0	0	0	1.57333e-08	0	0	0	0	0	0	0	0	0	0
Caldimonas	4.85118e-08	0	0	0	0	0	0	0	0	0	0	0	0	0	0	0	0
Tropicibacter	4.84403e-08	0	0	0	0	0	0	0	0	0	0	0	0	0	0	0	0
Nonomuraea	4.80333e-08	0	0	0	0	0	0	0	0	0	0	0	0	0	0	0	0
Microbispora	7.10214e-10	0	0	0	0	0	4.68792e-08	0	0	0	0	0	0	0	0	0	0
Sagittula	2.15437e-08	0	0	0	0	0	2.56443e-08	0	0	0	0	0	0	0	0	0	0
Thermoanaerobacterium	2.33881e-08	0	0	0	0	0	2.333e-08	0	0	0	0	0	0	0	0	0	0
Cohaesibacter	4.31792e-08	0	0	0	0	0	0	0	0	0	0	0	0	0	0	0	0
Desulfococcus	3.23585e-08	0	0	0	0	0	9.54668e-09	0	0	0	0	0	0	0	0	0	0
Xanthobacter	3.86919e-08	0	0	0	0	0	0	0	0	0	0	0	0	0	0	0	0
Dactylosporangium	2.76294e-08	0	0	0	0	0	1.08078e-08	0	0	0	0	0	0	0	0	0	0
Aminomonas	1.27195e-08	0	0	0	0	0	2.54519e-08	0	0	0	0	0	0	0	0	0	0
Granulibacter	3.44741e-09	0	0	0	0	0	3.46283e-08	0	0	0	0	0	0	0	0	0	0
Pseudovibrio	3.7523e-08	0	0	0	0	0	0	0	0	0	0	0	0	0	0	0	0
Thermosediminibacter	1.50722e-08	0	0	0	0	0	2.11045e-08	0	0	0	0	0	0	0	0	0	0
Acidisoma	3.59951e-08	0	0	0	0	0	0	0	0	0	0	0	0	0	0	0	0
Plesiocystis	3.45027e-08	0	0	0	0	0	0	0	0	0	0	0	0	0	0	0	0
Neoasaia	3.4111e-08	0	0	0	0	0	0	0	0	0	0	0	0	0	0	0	0
Thiodictyon	0	0	0	0	0	0	3.23004e-08	0	0	0	0	0	0	0	0	0	0
Lapillicoccus	3.16276e-08	0	0	0	0	0	0	0	0	0	0	0	0	0	0	0	0
Albimonas	3.13219e-08	0	0	0	0	0	0	0	0	0	0	0	0	0	0	0	0
Kutzneria	3.04638e-08	0	0	0	0	0	0	0	0	0	0	0	0	0	0	0	0
Rhodobaca	2.97986e-08	0	0	0	0	0	0	0	0	0	0	0	0	0	0	0	0
Salicola	2.95364e-08	0	0	0	0	0	0	0	0	0	0	0	0	0	0	0	0
Saccharothrix	2.80747e-08	0	0	0	0	0	0	0	0	0	0	0	0	0	0	0	0
Actinoallomurus	6.05291e-09	0	0	0	0	0	1.95794e-08	0	0	0	0	0	0	0	0	0	0
Chitiniphilus	2.48383e-08	0	0	0	0	0	0	0	0	0	0	0	0	0	0	0	0
Pseudozobellia	0	0	0	0	0	0	2.4754e-08	0	0	0	0	0	0	0	0	0	0
Desulfofrigus	2.42104e-08	0	0	0	0	0	0	0	0	0	0	0	0	0	0	0	0
Natronovirga	1.68275e-08	0	0	0	0	0	6.36424e-09	0	0	0	0	0	0	0	0	0	0
Desulfosoma	0	0	0	0	0	0	2.2599e-08	0	0	0	0	0	0	0	0	0	0
Chlamydia	2.22126e-09	0	0	0	0	0	1.92692e-08	0	0	0	0	0	0	0	0	0	0
Maricaulis	2.14487e-08	0	0	0	0	0	0	0	0	0	0	0	0	0	0	0	0
Actinokineospora	2.03024e-08	0	0	0	0	0	0	0	0	0	0	0	0	0	0	0	0
Lebetimonas	1.99304e-08	0	0	0	0	0	0	0	0	0	0	0	0	0	0	0	0
Oceaniserpentilla	1.90526e-08	0	0	0	0	0	0	0	0	0	0	0	0	0	0	0	0
Streptacidiphilus	1.75999e-08	0	0	0	0	0	0	0	0	0	0	0	0	0	0	0	0
Macromonas	1.64623e-08	0	0	0	0	0	0	0	0	0	0	0	0	0	0	0	0
Isochromatium	1.59751e-08	0	0	0	0	0	0	0	0	0	0	0	0	0	0	0	0
Zooshikella	1.54532e-08	0	0	0	0	0	0	0	0	0	0	0	0	0	0	0	0
Roseospirillum	1.51653e-08	0	0	0	0	0	0	0	0	0	0	0	0	0	0	0	0
Pelagicoccus	1.50441e-08	0	0	0	0	0	0	0	0	0	0	0	0	0	0	0	0
Eudoraea	7.98696e-09	0	0	0	0	0	6.31657e-09	0	0	0	0	0	0	0	0	0	0
Marixanthomonas	1.18505e-08	0	0	0	0	0	0	0	0	0	0	0	0	0	0	0	0
Krasilnikovia	1.15181e-08	0	0	0	0	0	0	0	0	0	0	0	0	0	0	0	0
Haloactinospora	1.15181e-08	0	0	0	0	0	0	0	0	0	0	0	0	0	0	0	0
Zunongwangia	1.15181e-08	0	0	0	0	0	0	0	0	0	0	0	0	0	0	0	0
Agarivorans	1.06988e-08	0	0	0	0	0	0	0	0	0	0	0	0	0	0	0	0
Gaetbulibacter	9.68306e-09	0	0	0	0	0	0	0	0	0	0	0	0	0	0	0	0
Shimia	0	0	0	0	0	0	8.36232e-09	0	0	0	0	0	0	0	0	0	0
Cobetia	8.04329e-09	0	0	0	0	0	0	0	0	0	0	0	0	0	0	0	0
Rubritepida	7.52501e-09	0	0	0	0	0	0	0	0	0	0	0	0	0	0	0	0
Fodinicola	7.41088e-09	0	0	0	0	0	0	0	0	0	0	0	0	0	0	0	0
Woodsholea	7.05061e-09	0	0	0	0	0	0	0	0	0	0	0	0	0	0	0	0
Halovibrio	0	0	0	0	0	0	5.54013e-09	0	0	0	0	0	0	0	0	0	0
Paramoritella	5.51517e-09	0	0	0	0	0	0	0	0	0	0	0	0	0	0	0	0
Saccharophagus	4.76504e-09	0	0	0	0	0	0	0	0	0	0	0	0	0	0	0	0
Desulforhabdus	4.61104e-09	0	0	0	0	0	0	0	0	0	0	0	0	0	0	0	0
Lutaonella	4.12286e-09	0	0	0	0	0	0	0	0	0	0	0	0	0	0	0	0
Euzebyella	4.1174e-09	0	0	0	0	0	0	0	0	0	0	0	0	0	0	0	0
Tepidicella	3.81055e-09	0	0	0	0	0	0	0	0	0	0	0	0	0	0	0	0
Salinispora	2.71569e-09	0	0	0	0	0	0	0	0	0	0	0	0	0	0	0	0
Thermogemmatispora	1.56854e-09	0	0	0	0	0	0	0	0	0	0	0	0	0	0	0	0
Hamadaea	1.36103e-09	0	0	0	0	0	0	0	0	0	0	0	0	0	0	0	0
Fulvimonas	6.64557e-10	0	0	0	0	0	0	0	0	0	0	0	0	0	0	0	0
Roseospira	5.57095e-10	0	0	0	0	0	0	0	0	0	0	0	0	0	0	0	0
Isoptericola	4.90869e-10	0	0	0	0	0	0	0	0	0	0	0	0	0	0	0	0
Thiorhodococcus	2.64644e-10	0	0	0	0	0	0	0	0	0	0	0	0	0	0	0	0
Microscilla	0	0	0	0	0	0	0	0	0	0	0	0	0	0	0	0	0
Chromatium	0	0	0	0	0	0	0	0	0	0	0	0	0	0	0	0	0
Hyunsoonleella	0	0	0	0	0	0	0	0	0	0	0	0	0	0	0	0	0
Zobellia	0	0	0	0	0	0	0	0	0	0	0	0	0	0	0	0	0
Cucumibacter	0	0	0	0	0	0	0	0	0	0	0	0	0	0	0	0	0
Meridianimaribacter	0	0	0	0	0	0	0	0	0	0	0	0	0	0	0	0	0
Thermithiobacillus	0	0	0	0	0	0	0	0	0	0	0	0	0	0	0	0	0
Subtercola	0	0	0	0	0	0	0	0	0	0	0	0	0	0	0	0	0
Auraticoccus	0	0	0	0	0	0	0	0	0	0	0	0	0	0	0	0	0
Borrelia	0	0	0	0	0	0	0	0	0	0	0	0	0	0	0	0	0
Gangjinia	0	0	0	0	0	0	0	0	0	0	0	0	0	0	0	0	0
Hwanghaeicola	0	0	0	0	0	0	0	0	0	0	0	0	0	0	0	0	0
Tranquillimonas	0	0	0	0	0	0	0	0	0	0	0	0	0	0	0	0	0
Marinithermus	0	0	0	0	0	0	0	0	0	0	0	0	0	0	0	0	0
Leisingera	0	0	0	0	0	0	0	0	0	0	0	0	0	0	0	0	0
Paraliobacillus	0	0	0	0	0	0	0	0	0	0	0	0	0	0	0	0	0
Oceanithermus	0	0	0	0	0	0	0	0	0	0	0	0	0	0	0	0	0
Brucella	0	0	0	0	0	0	0	0	0	0	0	0	0	0	0	0	0
Hydrogenivirga	0	0	0	0	0	0	0	0	0	0	0	0	0	0	0	0	0
Citreicella	0	0	0	0	0	0	0	0	0	0	0	0	0	0	0	0	0
Subsaximicrobium	0	0	0	0	0	0	0	0	0	0	0	0	0	0	0	0	0
Lacinutrix	0	0	0	0	0	0	0	0	0	0	0	0	0	0	0	0	0
Myxococcus	0	0	0	0	0	0	0	0	0	0	0	0	0	0	0	0	0
Thalassobius	0	0	0	0	0	0	0	0	0	0	0	0	0	0	0	0	0
Olleya	0	0	0	0	0	0	0	0	0	0	0	0	0	0	0	0	0
Costertonia	0	0	0	0	0	0	0	0	0	0	0	0	0	0	0	0	0
Yonghaparkia	0	0	0	0	0	0	0	0	0	0	0	0	0	0	0	0	0
Pelagibaca	0	0	0	0	0	0	0	0	0	0	0	0	0	0	0	0	0
Halotalea	0	0	0	0	0	0	0	0	0	0	0	0	0	0	0	0	0
Gilvibacter	0	0	0	0	0	0	0	0	0	0	0	0	0	0	0	0	0
Caenispirillum	0	0	0	0	0	0	0	0	0	0	0	0	0	0	0	0	0
Fulvibacter	0	0	0	0	0	0	0	0	0	0	0	0	0	0	0	0	0
Thalassococcus	0	0	0	0	0	0	0	0	0	0	0	0	0	0	0	0	0
Lutimonas	0	0	0	0	0	0	0	0	0	0	0	0	0	0	0	0	0
Nautella	0	0	0	0	0	0	0	0	0	0	0	0	0	0	0	0	0
Nesiotobacter	0	0	0	0	0	0	0	0	0	0	0	0	0	0	0	0	0
Microterricola	0	0	0	0	0	0	0	0	0	0	0	0	0	0	0	0	0
Acidimicrobium	0	0	0	0	0	0	0	0	0	0	0	0	0	0	0	0	0
Octadecabacter	0	0	0	0	0	0	0	0	0	0	0	0	0	0	0	0	0
Marihabitans	0	0	0	0	0	0	0	0	0	0	0	0	0	0	0	0	0
Skermania	0	0	0	0	0	0	0	0	0	0	0	0	0	0	0	0	0
Sciscionella	0	0	0	0	0	0	0	0	0	0	0	0	0	0	0	0	0
Tropicimonas	0	0	0	0	0	0	0	0	0	0	0	0	0	0	0	0	0
Citreimonas	0	0	0	0	0	0	0	0	0	0	0	0	0	0	0	0	0
Actinoalloteichus	0	0	0	0	0	0	0	0	0	0	0	0	0	0	0	0	0
Hoyosella	0	0	0	0	0	0	0	0	0	0	0	0	0	0	0	0	0
Antarctobacter	0	0	0	0	0	0	0	0	0	0	0	0	0	0	0	0	0
Jejuia	0	0	0	0	0	0	0	0	0	0	0	0	0	0	0	0	0
Pelagicola	0	0	0	0	0	0	0	0	0	0	0	0	0	0	0	0	0
Phaeospirillum	0	0	0	0	0	0	0	0	0	0	0	0	0	0	0	0	0
Herbiconiux	0	0	0	0	0	0	0	0	0	0	0	0	0	0	0	0	0
Ponticoccus	0	0	0	0	0	0	0	0	0	0	0	0	0	0	0	0	0
Amycolicicoccus	0	0	0	0	0	0	0	0	0	0	0	0	0	0	0	0	0

## Sheet: TableS4
Table S4. The statistical value of KO paralogs number
* On the FuncTree2, Inf is translated to 38.
KO	positive ratio (Gluconobacter frateurii / japonicus per others genus)	log2-fold change
ko.K00001	0	0
ko.K00003	2.25	1.16993
ko.K00005	0	0
ko.K00009	0	0
ko.K00010	0	0
ko.K00012	1.5	0.584963
ko.K00013	2.25	1.16993
ko.K00014	2.25	1.16993
ko.K00016	0	0
ko.K00018	0	0
ko.K00019	0	0
ko.K00020	4.5	2.16993
ko.K00024	0	0
ko.K00027	0	0
ko.K00029	0	0
ko.K00030	Inf	Inf
ko.K00031	0	0
ko.K00033	1.28571	0.36257
ko.K00034	9	3.16993
ko.K00036	1.5	0.584963
ko.K00039	Inf	Inf
ko.K00040	0	0
ko.K00041	0	0
ko.K00042	0	0
ko.K00045	Inf	Inf
ko.K00046	1.5	0.584963
ko.K00048	0	0
ko.K00052	1.5	0.584963
ko.K00053	1.5	0.584963
ko.K00054	0	0
ko.K00057	0.9	-0.152003
ko.K00058	1	0
ko.K00059	0.75	-0.415037
ko.K00060	0	0
ko.K00064	Inf	Inf
ko.K00065	0	0
ko.K00067	1.28571	0.36257
ko.K00068	0	0
ko.K00074	0	0
ko.K00075	1.125	0.169925
ko.K00077	0	0
ko.K00087	0	0
ko.K00088	1	0
ko.K00090	0	0
ko.K00091	Inf	Inf
ko.K00097	0	0
ko.K00098	Inf	Inf
ko.K00099	1.5	0.584963
ko.K00101	18	4.16993
ko.K00102	Inf	Inf
ko.K00105	0	0
ko.K00111	9	3.16993
ko.K00112	0	0
ko.K00113	0	0
ko.K00114	Inf	Inf
ko.K00116	0	0
ko.K00117	Inf	Inf
ko.K00121	9	3.16993
ko.K00123	0	0
ko.K00124	0	0
ko.K00127	0	0
ko.K00128	0	0
ko.K00131	0	0
ko.K00133	1	0
ko.K00134	1.5	0.584963
ko.K00135	4.5	2.16993
ko.K00137	0	0
ko.K00138	0	0
ko.K00140	0	0
ko.K00145	2.25	1.16993
ko.K00147	1.125	0.169925
ko.K00148	Inf	Inf
ko.K00156	0	0
ko.K00158	0	0
ko.K00161	2.25	1.16993
ko.K00162	2.25	1.16993
ko.K00163	0	0
ko.K00164	9	3.16993
ko.K00169	0	0
ko.K00170	0	0
ko.K00171	0	0
ko.K00172	0	0
ko.K00174	0	0
ko.K00175	0	0
ko.K00176	0	0
ko.K00177	0	0
ko.K00179	0	0
ko.K00180	0	0
ko.K00208	1.5	0.584963
ko.K00209	0	0
ko.K00210	0	0
ko.K00215	1.125	0.169925
ko.K00216	0	0
ko.K00219	0	0
ko.K00220	Inf	Inf
ko.K00226	0	0
ko.K00228	9	3.16993
ko.K00230	0	0
ko.K00239	0	0
ko.K00240	0	0
ko.K00241	0	0
ko.K00242	0	0
ko.K00243	0	0
ko.K00244	0	0
ko.K00245	0	0
ko.K00246	0	0
ko.K00247	0	0
ko.K00248	0	0
ko.K00254	9	3.16993
ko.K00259	0	0
ko.K00261	0	0
ko.K00262	0	0
ko.K00265	3	1.58496
ko.K00266	0.857143	-0.222392
ko.K00275	4.5	2.16993
ko.K00278	2.25	1.16993
ko.K00281	4.5	2.16993
ko.K00282	0	0
ko.K00283	0	0
ko.K00284	0	0
ko.K00285	18	4.16993
ko.K00286	1.28571	0.36257
ko.K00287	0	0
ko.K00290	0	0
ko.K00297	1.8	0.847997
ko.K00299	0	0
ko.K00311	Inf	Inf
ko.K00313	0	0
ko.K00316	0	0
ko.K00322	0	0
ko.K00324	18	4.16993
ko.K00325	9	3.16993
ko.K00330	0	0
ko.K00331	0	0
ko.K00334	0	0
ko.K00335	0	0
ko.K00336	0	0
ko.K00337	0	0
ko.K00338	0	0
ko.K00339	0	0
ko.K00340	0	0
ko.K00341	0	0
ko.K00342	0	0
ko.K00343	0	0
ko.K00344	0	0
ko.K00346	0	0
ko.K00347	0	0
ko.K00348	0	0
ko.K00349	0	0
ko.K00350	0	0
ko.K00351	0	0
ko.K00362	9	3.16993
ko.K00363	0	0
ko.K00364	0	0
ko.K00370	0	0
ko.K00371	0	0
ko.K00373	0	0
ko.K00374	0	0
ko.K00375	0	0
ko.K00380	9	3.16993
ko.K00381	9	3.16993
ko.K00382	1.125	0.169925
ko.K00383	1.8	0.847997
ko.K00384	1.63636	0.710493
ko.K00389	0	0
ko.K00390	9	3.16993
ko.K00411	0	0
ko.K00412	9	3.16993
ko.K00425	1.28571	0.36257
ko.K00426	1.28571	0.36257
ko.K00427	9	3.16993
ko.K00428	9	3.16993
ko.K00432	1.28571	0.36257
ko.K00433	Inf	Inf
ko.K00450	0	0
ko.K00480	0	0
ko.K00525	1.125	0.169925
ko.K00526	1.8	0.847997
ko.K00528	2.25	1.16993
ko.K00529	0	0
ko.K00537	0	0
ko.K00547	0	0
ko.K00548	3	1.58496
ko.K00549	2.25	1.16993
ko.K00554	1	0
ko.K00556	0	0
ko.K00557	0	0
ko.K00558	0	0
ko.K00560	0	0
ko.K00561	0	0
ko.K00563	0	0
ko.K00564	0	0
ko.K00566	0.9	-0.152003
ko.K00567	1.5	0.584963
ko.K00568	9	3.16993
ko.K00570	Inf	Inf
ko.K00571	1.05882	0.0824622
ko.K00573	0	0
ko.K00574	2.25	1.16993
ko.K00575	0	0
ko.K00595	9	3.16993
ko.K00598	0	0
ko.K00600	1	0
ko.K00602	0.9	-0.152003
ko.K00603	0	0
ko.K00604	1.125	0.169925
ko.K00605	2.25	1.16993
ko.K00606	0	0
ko.K00609	1	0
ko.K00610	0	0
ko.K00611	1	0
ko.K00615	0.692308	-0.530515
ko.K00616	0	0
ko.K00620	4.5	2.16993
ko.K00625	0	0
ko.K00626	0	0
ko.K00627	1.8	0.847997
ko.K00631	0	0
ko.K00632	0	0
ko.K00639	0	0
ko.K00640	1.28571	0.36257
ko.K00641	Inf	Inf
ko.K00643	Inf	Inf
ko.K00645	1.125	0.169925
ko.K00647	0	0
ko.K00648	0.9	-0.152003
ko.K00651	0	0
ko.K00652	1.5	0.584963
ko.K00654	Inf	Inf
ko.K00655	2.25	1.16993
ko.K00656	0	0
ko.K00657	0	0
ko.K00658	4.5	2.16993
ko.K00661	0	0
ko.K00662	Inf	Inf
ko.K00666	4.5	2.16993
ko.K00673	0	0
ko.K00674	4.5	2.16993
ko.K00675	0	0
ko.K00677	1.28571	0.36257
ko.K00681	36	5.16993
ko.K00684	9	3.16993
ko.K00687	0	0
ko.K00688	1	0
ko.K00690	0	0
ko.K00691	0	0
ko.K00697	9	3.16993
ko.K00700	1.125	0.169925
ko.K00702	0	0
ko.K00703	1.28571	0.36257
ko.K00705	0	0
ko.K00712	0	0
ko.K00720	Inf	Inf
ko.K00721	6	2.58496
ko.K00745	0	0
ko.K00748	2.25	1.16993
ko.K00756	0	0
ko.K00757	0	0
ko.K00758	0	0
ko.K00759	1	0
ko.K00760	0	0
ko.K00761	1	0
ko.K00762	0.9	-0.152003
ko.K00763	1.05882	0.0824622
ko.K00764	0.818182	-0.289507
ko.K00765	2.25	1.16993
ko.K00766	0	0
ko.K00767	1.8	0.847997
ko.K00768	3	1.58496
ko.K00769	9	3.16993
ko.K00772	Inf	Inf
ko.K00773	1	0
ko.K00782	0	0
ko.K00783	1	0
ko.K00784	0	0
ko.K00788	0.9	-0.152003
ko.K00789	1	0
ko.K00790	0.818182	-0.289507
ko.K00791	0.818182	-0.289507
ko.K00793	1.8	0.847997
ko.K00794	1.5	0.584963
ko.K00795	9	3.16993
ko.K00796	0	0
ko.K00797	4.5	2.16993
ko.K00798	0	0
ko.K00799	6	2.58496
ko.K00800	1.5	0.584963
ko.K00805	0	0
ko.K00806	1	0
ko.K00812	2.57143	1.36257
ko.K00813	0	0
ko.K00817	3.6	1.848
ko.K00820	2.25	1.16993
ko.K00821	1.8	0.847997
ko.K00822	Inf	Inf
ko.K00823	0	0
ko.K00826	1	0
ko.K00831	1.5	0.584963
ko.K00832	0	0
ko.K00833	3	1.58496
ko.K00835	0	0
ko.K00836	0	0
ko.K00839	Inf	Inf
ko.K00840	0	0
ko.K00841	0	0
ko.K00844	0	0
ko.K00845	0.9	-0.152003
ko.K00847	0	0
ko.K00848	0	0
ko.K00849	0	0
ko.K00850	0	0
ko.K00851	3	1.58496
ko.K00852	2.25	1.16993
ko.K00853	0	0
ko.K00854	3	1.58496
ko.K00855	0	0
ko.K00857	1	0
ko.K00858	1.125	0.169925
ko.K00859	1.125	0.169925
ko.K00860	0	0
ko.K00863	9	3.16993
ko.K00864	1.5	0.584963
ko.K00865	0	0
ko.K00867	0	0
ko.K00868	0	0
ko.K00869	0	0
ko.K00872	0	0
ko.K00873	0.9	-0.152003
ko.K00874	0	0
ko.K00875	Inf	Inf
ko.K00876	0	0
ko.K00878	0	0
ko.K00879	0	0
ko.K00880	9	3.16993
ko.K00882	0	0
ko.K00884	0	0
ko.K00885	0	0
ko.K00887	0	0
ko.K00891	0	0
ko.K00892	0	0
ko.K00895	0	0
ko.K00901	0	0
ko.K00906	0	0
ko.K00912	2.25	1.16993
ko.K00917	0	0
ko.K00919	0	0
ko.K00925	0	0
ko.K00926	0	0
ko.K00927	1	0
ko.K00928	0.75	-0.415037
ko.K00929	0	0
ko.K00930	1.8	0.847997
ko.K00931	1.125	0.169925
ko.K00932	0	0
ko.K00937	1.5	0.584963
ko.K00938	0	0
ko.K00939	1	0
ko.K00940	1.8	0.847997
ko.K00941	0	0
ko.K00942	0.818182	-0.289507
ko.K00943	1.8	0.847997
ko.K00945	1.125	0.169925
ko.K00946	2.25	1.16993
ko.K00948	0.692308	-0.530515
ko.K00949	0	0
ko.K00950	0	0
ko.K00951	0.75	-0.415037
ko.K00954	1	0
ko.K00955	Inf	Inf
ko.K00956	0	0
ko.K00957	4.5	2.16993
ko.K00962	1.125	0.169925
ko.K00963	1.28571	0.36257
ko.K00965	0	0
ko.K00968	0	0
ko.K00969	1.125	0.169925
ko.K00970	0	0
ko.K00971	0	0
ko.K00973	1.125	0.169925
ko.K00974	0	0
ko.K00975	0	0
ko.K00978	0	0
ko.K00979	2.25	1.16993
ko.K00980	0	0
ko.K00981	1.125	0.169925
ko.K00982	0	0
ko.K00984	0	0
ko.K00989	4.5	2.16993
ko.K00990	9	3.16993
ko.K00991	0	0
ko.K00995	0	0
ko.K00997	2.25	1.16993
ko.K00998	0	0
ko.K01000	1	0
ko.K01002	0	0
ko.K01006	0	0
ko.K01007	0	0
ko.K01008	0	0
ko.K01011	9	3.16993
ko.K01012	3	1.58496
ko.K01023	0	0
ko.K01028	0	0
ko.K01029	0	0
ko.K01042	0	0
ko.K01048	0	0
ko.K01051	0	0
ko.K01053	Inf	Inf
ko.K01056	1	0
ko.K01057	4.5	2.16993
ko.K01058	0	0
ko.K01060	0	0
ko.K01061	4.5	2.16993
ko.K01066	9	3.16993
ko.K01069	9	3.16993
ko.K01070	9	3.16993
ko.K01071	0	0
ko.K01077	0	0
ko.K01078	Inf	Inf
ko.K01079	2.25	1.16993
ko.K01081	0	0
ko.K01082	4.5	2.16993
ko.K01085	0	0
ko.K01087	9	3.16993
ko.K01089	0	0
ko.K01090	Inf	Inf
ko.K01091	1	0
ko.K01092	5.4	2.43296
ko.K01095	0	0
ko.K01096	0	0
ko.K01101	0	0
ko.K01104	0	0
ko.K01113	Inf	Inf
ko.K01114	Inf	Inf
ko.K01118	0	0
ko.K01119	0	0
ko.K01120	Inf	Inf
ko.K01126	0.857143	-0.222392
ko.K01129	1.8	0.847997
ko.K01130	0	0
ko.K01138	0	0
ko.K01139	0	0
ko.K01141	0	0
ko.K01142	2.25	1.16993
ko.K01144	9	3.16993
ko.K01146	0	0
ko.K01147	0	0
ko.K01150	0	0
ko.K01151	0	0
ko.K01153	1.05882	0.0824622
ko.K01154	0	0
ko.K01155	0	0
ko.K01159	1.8	0.847997
ko.K01160	0	0
ko.K01163	0	0
ko.K01169	9	3.16993
ko.K01173	6	2.58496
ko.K01175	9	3.16993
ko.K01176	0	0
ko.K01179	0	0
ko.K01182	Inf	Inf
ko.K01183	0	0
ko.K01185	1.2	0.263034
ko.K01186	0	0
ko.K01187	0	0
ko.K01190	0	0
ko.K01191	0	0
ko.K01192	0	0
ko.K01193	0	0
ko.K01194	0	0
ko.K01197	0	0
ko.K01198	0	0
ko.K01200	0	0
ko.K01201	0	0
ko.K01205	0	0
ko.K01206	0	0
ko.K01207	0	0
ko.K01208	0	0
ko.K01209	0	0
ko.K01214	Inf	Inf
ko.K01215	0	0
ko.K01218	0	0
ko.K01220	0	0
ko.K01222	0	0
ko.K01223	0	0
ko.K01226	0	0
ko.K01227	0	0
ko.K01232	0	0
ko.K01236	Inf	Inf
ko.K01239	4.5	2.16993
ko.K01241	0	0
ko.K01243	0	0
ko.K01246	1.8	0.847997
ko.K01247	9	3.16993
ko.K01250	0	0
ko.K01251	9	3.16993
ko.K01252	0	0
ko.K01255	18	4.16993
ko.K01256	3	1.58496
ko.K01258	0	0
ko.K01259	0	0
ko.K01261	0	0
ko.K01262	0.75	-0.415037
ko.K01265	0.9	-0.152003
ko.K01266	9	3.16993
ko.K01267	0	0
ko.K01269	Inf	Inf
ko.K01270	0	0
ko.K01271	0	0
ko.K01273	9	3.16993
ko.K01274	0	0
ko.K01277	0	0
ko.K01278	2.25	1.16993
ko.K01281	0	0
ko.K01284	1.28571	0.36257
ko.K01286	Inf	Inf
ko.K01297	0	0
ko.K01299	0	0
ko.K01304	0	0
ko.K01305	0	0
ko.K01322	9	3.16993
ko.K01338	1.5	0.584963
ko.K01354	9	3.16993
ko.K01356	1.5	0.584963
ko.K01358	2	1
ko.K01372	0	0
ko.K01407	0	0
ko.K01409	1	0
ko.K01414	0	0
ko.K01419	3	1.58496
ko.K01420	2.25	1.16993
ko.K01421	0	0
ko.K01424	0	0
ko.K01425	1.8	0.847997
ko.K01426	0	0
ko.K01428	0	0
ko.K01429	0	0
ko.K01430	0	0
ko.K01433	4.5	2.16993
ko.K01434	Inf	Inf
ko.K01436	Inf	Inf
ko.K01438	3	1.58496
ko.K01439	1.8	0.847997
ko.K01442	0	0
ko.K01443	1.5	0.584963
ko.K01447	0	0
ko.K01448	1.125	0.169925
ko.K01460	0	0
ko.K01462	1.38462	0.469485
ko.K01464	9	3.16993
ko.K01465	1.8	0.847997
ko.K01467	0	0
ko.K01468	0	0
ko.K01470	9	3.16993
ko.K01478	0	0
ko.K01479	0	0
ko.K01480	0	0
ko.K01484	0	0
ko.K01485	9	3.16993
ko.K01486	6	2.58496
ko.K01487	9	3.16993
ko.K01488	9	3.16993
ko.K01489	1.125	0.169925
ko.K01491	1.125	0.169925
ko.K01493	0	0
ko.K01494	9	3.16993
ko.K01495	1.8	0.847997
ko.K01496	Inf	Inf
ko.K01497	0	0
ko.K01505	Inf	Inf
ko.K01507	4.5	2.16993
ko.K01512	0	0
ko.K01515	0	0
ko.K01520	1	0
ko.K01521	0	0
ko.K01523	Inf	Inf
ko.K01524	3	1.58496
ko.K01525	0	0
ko.K01531	0	0
ko.K01533	0	0
ko.K01534	0	0
ko.K01537	0	0
ko.K01541	0	0
ko.K01546	0	0
ko.K01547	0	0
ko.K01548	0	0
ko.K01551	0	0
ko.K01560	3	1.58496
ko.K01568	Inf	Inf
ko.K01571	0	0
ko.K01572	0	0
ko.K01573	0	0
ko.K01575	0	0
ko.K01579	0	0
ko.K01580	0	0
ko.K01581	9	3.16993
ko.K01584	0	0
ko.K01585	0	0
ko.K01586	1	0
ko.K01588	1	0
ko.K01589	1.8	0.847997
ko.K01591	1	0
ko.K01595	4.5	2.16993
ko.K01597	0	0
ko.K01598	0	0
ko.K01599	4.5	2.16993
ko.K01607	0	0
ko.K01609	4.5	2.16993
ko.K01610	0	0
ko.K01611	Inf	Inf
ko.K01613	2.25	1.16993
ko.K01619	0	0
ko.K01620	3	1.58496
ko.K01621	0	0
ko.K01623	Inf	Inf
ko.K01624	0.642857	-0.63743
ko.K01625	1.5	0.584963
ko.K01626	1.8	0.847997
ko.K01627	2.25	1.16993
ko.K01628	0	0
ko.K01629	0	0
ko.K01630	0	0
ko.K01633	0	0
ko.K01635	0	0
ko.K01637	0	0
ko.K01638	0	0
ko.K01639	0	0
ko.K01641	0	0
ko.K01643	0	0
ko.K01644	0	0
ko.K01646	0	0
ko.K01647	2.25	1.16993
ko.K01649	1.5	0.584963
ko.K01652	1	0
ko.K01653	1.5	0.584963
ko.K01657	3	1.58496
ko.K01658	3	1.58496
ko.K01659	0	0
ko.K01661	0	0
ko.K01662	1.125	0.169925
ko.K01664	0	0
ko.K01665	0	0
ko.K01666	0	0
ko.K01668	0	0
ko.K01669	0	0
ko.K01671	0	0
ko.K01673	2.25	1.16993
ko.K01674	0	0
ko.K01676	0	0
ko.K01677	0	0
ko.K01678	0	0
ko.K01679	3	1.58496
ko.K01681	2.25	1.16993
ko.K01682	0	0
ko.K01685	0	0
ko.K01686	0	0
ko.K01687	1.28571	0.36257
ko.K01689	1.125	0.169925
ko.K01690	9	3.16993
ko.K01693	4.5	2.16993
ko.K01695	3	1.58496
ko.K01696	3	1.58496
ko.K01698	9	3.16993
ko.K01699	0	0
ko.K01703	1.8	0.847997
ko.K01704	1.5	0.584963
ko.K01706	0	0
ko.K01708	0	0
ko.K01709	0	0
ko.K01710	1.125	0.169925
ko.K01711	0	0
ko.K01712	0	0
ko.K01714	0.9	-0.152003
ko.K01715	0	0
ko.K01716	0	0
ko.K01719	0	0
ko.K01720	0	0
ko.K01727	0	0
ko.K01733	1.125	0.169925
ko.K01734	0	0
ko.K01735	0	0
ko.K01736	1.125	0.169925
ko.K01737	3	1.58496
ko.K01738	1.5	0.584963
ko.K01739	0	0
ko.K01740	0	0
ko.K01744	0	0
ko.K01745	0	0
ko.K01749	9	3.16993
ko.K01750	0	0
ko.K01751	0	0
ko.K01752	0.642857	-0.63743
ko.K01753	0	0
ko.K01754	1.5	0.584963
ko.K01755	1.5	0.584963
ko.K01756	1	0
ko.K01759	1.28571	0.36257
ko.K01760	2.25	1.16993
ko.K01761	0	0
ko.K01766	0	0
ko.K01770	0	0
ko.K01772	4.5	2.16993
ko.K01775	0	0
ko.K01776	1	0
ko.K01778	1.28571	0.36257
ko.K01779	0	0
ko.K01782	0	0
ko.K01783	1	0
ko.K01784	0.75	-0.415037
ko.K01785	0.666667	-0.584963
ko.K01786	0	0
ko.K01787	0	0
ko.K01788	0	0
ko.K01790	1.125	0.169925
ko.K01791	0	0
ko.K01792	0	0
ko.K01801	0	0
ko.K01802	9	3.16993
ko.K01803	1	0
ko.K01804	0	0
ko.K01805	0	0
ko.K01807	1.8	0.847997
ko.K01808	1.8	0.847997
ko.K01809	0	0
ko.K01810	0	0
ko.K01811	0	0
ko.K01812	0	0
ko.K01813	0	0
ko.K01814	1.8	0.847997
ko.K01815	0	0
ko.K01816	0	0
ko.K01817	0	0
ko.K01818	0	0
ko.K01819	0	0
ko.K01821	0	0
ko.K01823	0	0
ko.K01825	0	0
ko.K01834	0	0
ko.K01835	1	0
ko.K01838	0	0
ko.K01839	0	0
ko.K01840	2.25	1.16993
ko.K01843	9	3.16993
ko.K01845	0	0
ko.K01846	0	0
ko.K01847	0	0
ko.K01854	0	0
ko.K01857	0	0
ko.K01858	0	0
ko.K01866	1	0
ko.K01867	0.9	-0.152003
ko.K01868	1	0
ko.K01869	1	0
ko.K01870	1.125	0.169925
ko.K01872	0.9	-0.152003
ko.K01873	1	0
ko.K01874	1	0
ko.K01875	1	0
ko.K01876	1	0
ko.K01878	2.25	1.16993
ko.K01879	2.25	1.16993
ko.K01880	0	0
ko.K01881	1	0
ko.K01883	1	0
ko.K01885	3	1.58496
ko.K01886	0	0
ko.K01887	1	0
ko.K01889	1	0
ko.K01890	1	0
ko.K01892	1	0
ko.K01893	0	0
ko.K01894	9	3.16993
ko.K01895	2.25	1.16993
ko.K01897	0	0
ko.K01902	0	0
ko.K01903	0	0
ko.K01908	0	0
ko.K01910	0	0
ko.K01911	0	0
ko.K01912	0	0
ko.K01914	0	0
ko.K01915	0.6	-0.736966
ko.K01916	0	0
ko.K01918	0	0
ko.K01919	3	1.58496
ko.K01920	9	3.16993
ko.K01921	1	0
ko.K01922	0	0
ko.K01923	1	0
ko.K01924	1	0
ko.K01925	1.125	0.169925
ko.K01926	0	0
ko.K01928	0.9	-0.152003
ko.K01929	1	0
ko.K01933	1	0
ko.K01934	0	0
ko.K01935	2.25	1.16993
ko.K01937	1	0
ko.K01938	0	0
ko.K01939	0.9	-0.152003
ko.K01940	1.5	0.584963
ko.K01945	1	0
ko.K01950	1.8	0.847997
ko.K01951	0.9	-0.152003
ko.K01952	2.07692	1.05445
ko.K01953	1.125	0.169925
ko.K01955	0.818182	-0.289507
ko.K01956	0.9	-0.152003
ko.K01958	0	0
ko.K01960	0	0
ko.K01961	1.28571	0.36257
ko.K01962	1.5	0.584963
ko.K01963	1.5	0.584963
ko.K01966	0	0
ko.K01972	1	0
ko.K01975	9	3.16993
ko.K01989	0	0
ko.K01990	0.642857	-0.63743
ko.K01991	0	0
ko.K01992	0.45	-1.152
ko.K01993	0	0
ko.K01995	0	0
ko.K01996	0	0
ko.K01997	0	0
ko.K01998	0	0
ko.K01999	0	0
ko.K02000	0	0
ko.K02001	0	0
ko.K02002	3	1.58496
ko.K02003	0	0
ko.K02004	0	0
ko.K02005	0	0
ko.K02006	0	0
ko.K02007	0	0
ko.K02008	0	0
ko.K02009	0	0
ko.K02010	0	0
ko.K02011	0	0
ko.K02012	0	0
ko.K02013	0	0
ko.K02014	15.5455	3.95842
ko.K02015	0.391304	-1.35364
ko.K02016	0.6	-0.736966
ko.K02017	0	0
ko.K02018	0	0
ko.K02019	0	0
ko.K02020	0	0
ko.K02022	Inf	Inf
ko.K02024	0	0
ko.K02025	0	0
ko.K02026	0	0
ko.K02027	0	0
ko.K02028	0.642857	-0.63743
ko.K02029	0.5	-1
ko.K02030	0.529412	-0.917538
ko.K02031	2.25	1.16993
ko.K02032	1.8	0.847997
ko.K02033	4.5	2.16993
ko.K02034	2.25	1.16993
ko.K02035	1.125	0.169925
ko.K02036	0.818182	-0.289507
ko.K02037	1.125	0.169925
ko.K02038	1.125	0.169925
ko.K02039	1.125	0.169925
ko.K02040	0.692308	-0.530515
ko.K02041	0	0
ko.K02042	0	0
ko.K02043	0	0
ko.K02044	0	0
ko.K02045	0	0
ko.K02046	0	0
ko.K02047	0	0
ko.K02048	0	0
ko.K02049	Inf	Inf
ko.K02050	0	0
ko.K02051	6	2.58496
ko.K02052	0	0
ko.K02053	0	0
ko.K02054	0	0
ko.K02055	0	0
ko.K02056	1.28571	0.36257
ko.K02057	1.38462	0.469485
ko.K02058	3	1.58496
ko.K02062	0	0
ko.K02063	0	0
ko.K02064	0	0
ko.K02065	6.75	2.75489
ko.K02066	6.75	2.75489
ko.K02067	6.75	2.75489
ko.K02068	0	0
ko.K02069	0	0
ko.K02071	0	0
ko.K02072	0	0
ko.K02073	0	0
ko.K02074	9	3.16993
ko.K02075	9	3.16993
ko.K02076	0	0
ko.K02077	0	0
ko.K02078	0.5625	-0.830075
ko.K02079	0	0
ko.K02081	0	0
ko.K02082	0	0
ko.K02083	Inf	Inf
ko.K02086	0	0
ko.K02099	0	0
ko.K02100	0	0
ko.K02103	0	0
ko.K02108	1	0
ko.K02109	2.25	1.16993
ko.K02110	1	0
ko.K02111	1	0
ko.K02112	1	0
ko.K02113	1.125	0.169925
ko.K02114	1	0
ko.K02115	1	0
ko.K02116	0	0
ko.K02117	0	0
ko.K02118	0	0
ko.K02119	0	0
ko.K02120	0	0
ko.K02121	0	0
ko.K02122	0	0
ko.K02123	0	0
ko.K02124	0	0
ko.K02160	1.8	0.847997
ko.K02169	0	0
ko.K02170	0	0
ko.K02182	0	0
ko.K02188	3	1.58496
ko.K02189	4.5	2.16993
ko.K02190	0	0
ko.K02191	0	0
ko.K02192	0	0
ko.K02193	9	3.16993
ko.K02194	9	3.16993
ko.K02195	9	3.16993
ko.K02196	0	0
ko.K02197	9	3.16993
ko.K02198	9	3.16993
ko.K02199	9	3.16993
ko.K02200	18	4.16993
ko.K02203	0	0
ko.K02204	Inf	Inf
ko.K02217	0	0
ko.K02221	2.25	1.16993
ko.K02224	4.5	2.16993
ko.K02225	Inf	Inf
ko.K02226	2.25	1.16993
ko.K02227	3	1.58496
ko.K02229	Inf	Inf
ko.K02230	9	3.16993
ko.K02231	2.25	1.16993
ko.K02232	3	1.58496
ko.K02233	4.5	2.16993
ko.K02234	Inf	Inf
ko.K02236	0	0
ko.K02237	0	0
ko.K02238	0	0
ko.K02240	0	0
ko.K02242	0	0
ko.K02243	0	0
ko.K02244	0	0
ko.K02245	0	0
ko.K02246	0	0
ko.K02248	0	0
ko.K02255	0	0
ko.K02274	Inf	Inf
ko.K02280	Inf	Inf
ko.K02291	Inf	Inf
ko.K02297	9	3.16993
ko.K02298	9	3.16993
ko.K02299	9	3.16993
ko.K02300	9	3.16993
ko.K02301	9	3.16993
ko.K02302	9	3.16993
ko.K02303	0	0
ko.K02313	1	0
ko.K02314	1	0
ko.K02315	0	0
ko.K02316	1.125	0.169925
ko.K02317	0	0
ko.K02334	0	0
ko.K02335	1	0
ko.K02336	0	0
ko.K02337	1	0
ko.K02338	1.125	0.169925
ko.K02339	9	3.16993
ko.K02340	1	0
ko.K02341	1.125	0.169925
ko.K02342	0.9	-0.152003
ko.K02343	1	0
ko.K02344	0	0
ko.K02345	0	0
ko.K02346	1.28571	0.36257
ko.K02348	0	0
ko.K02355	0.642857	-0.63743
ko.K02356	0.818182	-0.289507
ko.K02357	1	0
ko.K02358	0.818182	-0.289507
ko.K02361	0	0
ko.K02362	0	0
ko.K02363	0	0
ko.K02364	0	0
ko.K02371	2.25	1.16993
ko.K02372	1.125	0.169925
ko.K02377	0	0
ko.K02379	9	3.16993
ko.K02380	0	0
ko.K02381	0	0
ko.K02386	0	0
ko.K02387	4.5	2.16993
ko.K02388	4.5	2.16993
ko.K02389	0	0
ko.K02390	0	0
ko.K02391	4.5	2.16993
ko.K02392	4.5	2.16993
ko.K02393	4.5	2.16993
ko.K02394	4.5	2.16993
ko.K02395	0	0
ko.K02396	0	0
ko.K02397	0	0
ko.K02398	0	0
ko.K02399	0	0
ko.K02400	4.5	2.16993
ko.K02401	4.5	2.16993
ko.K02402	0	0
ko.K02403	0	0
ko.K02404	Inf	Inf
ko.K02405	0	0
ko.K02406	0	0
ko.K02407	0	0
ko.K02408	4.5	2.16993
ko.K02409	4.5	2.16993
ko.K02410	4.5	2.16993
ko.K02411	0	0
ko.K02412	4.5	2.16993
ko.K02413	0	0
ko.K02414	0	0
ko.K02415	4.5	2.16993
ko.K02416	0	0
ko.K02417	4.5	2.16993
ko.K02418	0	0
ko.K02419	4.5	2.16993
ko.K02420	4.5	2.16993
ko.K02421	4.5	2.16993
ko.K02422	0	0
ko.K02423	0	0
ko.K02424	0	0
ko.K02425	0	0
ko.K02426	1.8	0.847997
ko.K02427	9	3.16993
ko.K02428	0.818182	-0.289507
ko.K02429	1.5	0.584963
ko.K02430	0	0
ko.K02431	0	0
ko.K02433	6	2.58496
ko.K02434	3	1.58496
ko.K02435	3	1.58496
ko.K02437	1.5	0.584963
ko.K02438	0	0
ko.K02439	0	0
ko.K02440	1.28571	0.36257
ko.K02441	0	0
ko.K02444	9	3.16993
ko.K02445	0	0
ko.K02446	0	0
ko.K02466	0	0
ko.K02467	0	0
ko.K02468	0	0
ko.K02469	0.818182	-0.289507
ko.K02470	0.818182	-0.289507
ko.K02471	Inf	Inf
ko.K02472	0	0
ko.K02474	0	0
ko.K02477	0	0
ko.K02478	0	0
ko.K02481	0	0
ko.K02482	Inf	Inf
ko.K02483	Inf	Inf
ko.K02484	0	0
ko.K02485	0	0
ko.K02492	0	0
ko.K02493	0	0
ko.K02494	0	0
ko.K02495	0	0
ko.K02496	0	0
ko.K02498	0	0
ko.K02499	0	0
ko.K02500	1.8	0.847997
ko.K02501	1.8	0.847997
ko.K02502	9	3.16993
ko.K02503	0	0
ko.K02504	0	0
ko.K02505	0	0
ko.K02506	0	0
ko.K02507	0	0
ko.K02517	2.25	1.16993
ko.K02518	1.125	0.169925
ko.K02519	1	0
ko.K02520	1.125	0.169925
ko.K02521	0	0
ko.K02523	2.25	1.16993
ko.K02525	0	0
ko.K02526	0	0
ko.K02527	0	0
ko.K02528	1.125	0.169925
ko.K02529	0	0
ko.K02530	0	0
ko.K02531	0	0
ko.K02532	0	0
ko.K02533	9	3.16993
ko.K02535	9	3.16993
ko.K02536	2.25	1.16993
ko.K02538	0	0
ko.K02548	0	0
ko.K02549	0	0
ko.K02551	0	0
ko.K02552	0	0
ko.K02553	0	0
ko.K02554	0	0
ko.K02556	4.5	2.16993
ko.K02557	3	1.58496
ko.K02558	0	0
ko.K02560	0	0
ko.K02562	0	0
ko.K02563	1	0
ko.K02564	0.818182	-0.289507
ko.K02565	0	0
ko.K02566	0	0
ko.K02567	0	0
ko.K02568	0	0
ko.K02569	0	0
ko.K02570	0	0
ko.K02572	0	0
ko.K02573	0	0
ko.K02574	0	0
ko.K02575	4.5	2.16993
ko.K02598	0	0
ko.K02600	1	0
ko.K02601	1	0
ko.K02614	0	0
ko.K02619	0	0
ko.K02621	1.28571	0.36257
ko.K02622	1.28571	0.36257
ko.K02624	Inf	Inf
ko.K02647	0	0
ko.K02669	0	0
ko.K02679	0	0
ko.K02680	0	0
ko.K02681	0	0
ko.K02682	0	0
ko.K02686	0	0
ko.K02687	1.28571	0.36257
ko.K02688	0	0
ko.K02742	0	0
ko.K02744	0	0
ko.K02745	0	0
ko.K02746	0	0
ko.K02747	0	0
ko.K02752	0	0
ko.K02753	0	0
ko.K02755	0	0
ko.K02756	0	0
ko.K02757	0	0
ko.K02759	0	0
ko.K02760	0	0
ko.K02761	0	0
ko.K02768	0	0
ko.K02769	0	0
ko.K02770	0	0
ko.K02773	0	0
ko.K02774	0	0
ko.K02775	0	0
ko.K02777	0	0
ko.K02778	0	0
ko.K02779	0	0
ko.K02781	0	0
ko.K02782	0	0
ko.K02783	0	0
ko.K02784	0	0
ko.K02786	0	0
ko.K02787	0	0
ko.K02788	0	0
ko.K02790	0	0
ko.K02791	0	0
ko.K02793	1	0
ko.K02794	0	0
ko.K02795	0	0
ko.K02796	0	0
ko.K02798	0	0
ko.K02799	0	0
ko.K02800	0	0
ko.K02802	0	0
ko.K02803	0	0
ko.K02804	0	0
ko.K02805	0	0
ko.K02806	0	0
ko.K02808	0	0
ko.K02809	0	0
ko.K02810	0	0
ko.K02812	0	0
ko.K02813	0	0
ko.K02814	0	0
ko.K02815	0	0
ko.K02817	0	0
ko.K02818	0	0
ko.K02819	0	0
ko.K02821	0	0
ko.K02822	0	0
ko.K02823	0	0
ko.K02824	0	0
ko.K02825	0	0
ko.K02834	1	0
ko.K02835	1.125	0.169925
ko.K02836	1.28571	0.36257
ko.K02837	1	0
ko.K02838	1	0
ko.K02841	0	0
ko.K02843	0	0
ko.K02844	0	0
ko.K02846	0	0
ko.K02847	0	0
ko.K02848	0	0
ko.K02849	0	0
ko.K02851	0	0
ko.K02852	0	0
ko.K02853	0	0
ko.K02854	0	0
ko.K02855	0	0
ko.K02856	0	0
ko.K02858	0	0
ko.K02859	0	0
ko.K02860	1.28571	0.36257
ko.K02863	1	0
ko.K02864	1	0
ko.K02867	1	0
ko.K02871	1	0
ko.K02874	1	0
ko.K02876	1	0
ko.K02878	1	0
ko.K02879	1	0
ko.K02881	1	0
ko.K02884	1	0
ko.K02886	1	0
ko.K02887	1	0
ko.K02888	1	0
ko.K02890	1	0
ko.K02892	1	0
ko.K02895	1	0
ko.K02897	1.8	0.847997
ko.K02899	1	0
ko.K02902	1	0
ko.K02904	1	0
ko.K02906	1	0
ko.K02907	1	0
ko.K02909	0.9	-0.152003
ko.K02911	0.9	-0.152003
ko.K02913	0.642857	-0.63743
ko.K02914	1	0
ko.K02916	1	0
ko.K02919	0.9	-0.152003
ko.K02926	1	0
ko.K02931	1	0
ko.K02933	1	0
ko.K02935	1	0
ko.K02939	1	0
ko.K02945	1	0
ko.K02946	1	0
ko.K02948	1	0
ko.K02950	1	0
ko.K02952	1	0
ko.K02954	0.75	-0.415037
ko.K02956	1	0
ko.K02959	1	0
ko.K02961	1	0
ko.K02963	1	0
ko.K02965	1	0
ko.K02967	1	0
ko.K02968	1	0
ko.K02970	1	0
ko.K02972	0	0
ko.K02982	1	0
ko.K02986	1	0
ko.K02988	1	0
ko.K02990	1	0
ko.K02992	1	0
ko.K02994	1	0
ko.K02996	1	0
ko.K03040	1	0
ko.K03043	1	0
ko.K03046	1	0
ko.K03048	0	0
ko.K03060	1.8	0.847997
ko.K03070	1	0
ko.K03071	9	3.16993
ko.K03072	9	3.16993
ko.K03073	1	0
ko.K03074	9	3.16993
ko.K03075	1	0
ko.K03076	1.125	0.169925
ko.K03077	0	0
ko.K03078	0	0
ko.K03079	0	0
ko.K03080	0	0
ko.K03081	0	0
ko.K03082	0	0
ko.K03086	0.782609	-0.353637
ko.K03087	0	0
ko.K03088	0.310345	-1.68806
ko.K03089	9	3.16993
ko.K03091	0	0
ko.K03092	0	0
ko.K03095	0	0
ko.K03098	0	0
ko.K03100	0.692308	-0.530515
ko.K03101	1.28571	0.36257
ko.K03106	1	0
ko.K03110	1	0
ko.K03111	1.5	0.584963
ko.K03112	0	0
ko.K03113	0	0
ko.K03116	2.25	1.16993
ko.K03117	4.5	2.16993
ko.K03118	3	1.58496
ko.K03119	0	0
ko.K03147	1.8	0.847997
ko.K03148	0	0
ko.K03149	3	1.58496
ko.K03150	0	0
ko.K03151	0	0
ko.K03152	0	0
ko.K03153	Inf	Inf
ko.K03154	3	1.58496
ko.K03168	1	0
ko.K03169	0	0
ko.K03177	1	0
ko.K03179	9	3.16993
ko.K03181	0	0
ko.K03182	0	0
ko.K03183	2.25	1.16993
ko.K03184	0	0
ko.K03185	9	3.16993
ko.K03186	0	0
ko.K03187	0	0
ko.K03188	0	0
ko.K03189	0	0
ko.K03190	0	0
ko.K03205	0	0
ko.K03207	0	0
ko.K03208	0	0
ko.K03210	0.9	-0.152003
ko.K03212	0	0
ko.K03214	0	0
ko.K03215	1	0
ko.K03216	0	0
ko.K03217	0.818182	-0.289507
ko.K03218	1.125	0.169925
ko.K03224	Inf	Inf
ko.K03226	Inf	Inf
ko.K03269	0	0
ko.K03270	0	0
ko.K03271	9	3.16993
ko.K03272	9	3.16993
ko.K03273	0	0
ko.K03274	9	3.16993
ko.K03276	0	0
ko.K03281	1.8	0.847997
ko.K03282	1.28571	0.36257
ko.K03284	0	0
ko.K03286	0	0
ko.K03288	0	0
ko.K03289	0	0
ko.K03290	0	0
ko.K03291	0	0
ko.K03292	0	0
ko.K03293	0	0
ko.K03294	2	1
ko.K03296	0	0
ko.K03297	0	0
ko.K03299	4.5	2.16993
ko.K03303	0	0
ko.K03304	0	0
ko.K03305	1	0
ko.K03306	9	3.16993
ko.K03307	0	0
ko.K03308	0	0
ko.K03310	0	0
ko.K03311	0	0
ko.K03312	0	0
ko.K03313	0	0
ko.K03314	0	0
ko.K03315	0	0
ko.K03316	2.25	1.16993
ko.K03317	Inf	Inf
ko.K03319	0	0
ko.K03320	2.25	1.16993
ko.K03321	1.8	0.847997
ko.K03322	2.25	1.16993
ko.K03324	0	0
ko.K03326	0	0
ko.K03327	1.5	0.584963
ko.K03328	0	0
ko.K03329	0	0
ko.K03332	4.5	2.16993
ko.K03335	0	0
ko.K03336	9	3.16993
ko.K03337	0	0
ko.K03338	9	3.16993
ko.K03340	0	0
ko.K03342	0	0
ko.K03346	0	0
ko.K03366	Inf	Inf
ko.K03367	0	0
ko.K03385	0	0
ko.K03386	3.6	1.848
ko.K03387	2.25	1.16993
ko.K03394	4.5	2.16993
ko.K03399	0	0
ko.K03402	0	0
ko.K03406	0	0
ko.K03407	0	0
ko.K03408	0	0
ko.K03412	0	0
ko.K03413	9	3.16993
ko.K03414	0	0
ko.K03415	0	0
ko.K03417	0	0
ko.K03424	0.692308	-0.530515
ko.K03425	0	0
ko.K03426	0	0
ko.K03427	0.782609	-0.353637
ko.K03430	0	0
ko.K03431	1.5	0.584963
ko.K03435	0	0
ko.K03436	0	0
ko.K03437	0	0
ko.K03438	0.9	-0.152003
ko.K03439	1	0
ko.K03442	1.28571	0.36257
ko.K03444	0	0
ko.K03446	18	4.16993
ko.K03449	0	0
ko.K03453	1.8	0.847997
ko.K03455	0	0
ko.K03462	0	0
ko.K03465	9	3.16993
ko.K03466	1.125	0.169925
ko.K03468	0	0
ko.K03469	1	0
ko.K03470	1	0
ko.K03471	0	0
ko.K03472	0	0
ko.K03473	0	0
ko.K03474	3	1.58496
ko.K03475	0	0
ko.K03476	0	0
ko.K03477	0	0
ko.K03478	0	0
ko.K03483	0	0
ko.K03484	0	0
ko.K03485	0	0
ko.K03486	0	0
ko.K03487	0	0
ko.K03488	0	0
ko.K03490	0	0
ko.K03491	0	0
ko.K03492	0	0
ko.K03493	0	0
ko.K03495	1	0
ko.K03496	1.92857	0.947533
ko.K03497	0.6	-0.736966
ko.K03498	0	0
ko.K03499	0	0
ko.K03500	3.6	1.848
ko.K03501	1.125	0.169925
ko.K03502	0	0
ko.K03503	0	0
ko.K03516	0	0
ko.K03517	2.25	1.16993
ko.K03518	0	0
ko.K03521	3	1.58496
ko.K03522	3.6	1.848
ko.K03523	0	0
ko.K03524	0	0
ko.K03525	1.8	0.847997
ko.K03526	1.5	0.584963
ko.K03527	1.5	0.584963
ko.K03528	0	0
ko.K03529	0	0
ko.K03530	1.09091	0.125531
ko.K03531	1	0
ko.K03532	0	0
ko.K03533	0	0
ko.K03534	0	0
ko.K03535	0	0
ko.K03536	1.125	0.169925
ko.K03543	6	2.58496
ko.K03544	1	0
ko.K03545	0.9	-0.152003
ko.K03546	0	0
ko.K03547	1.8	0.847997
ko.K03548	0	0
ko.K03549	2.25	1.16993
ko.K03550	1	0
ko.K03551	1	0
ko.K03553	1	0
ko.K03554	0	0
ko.K03555	1	0
ko.K03556	0	0
ko.K03557	0	0
ko.K03558	3.6	1.848
ko.K03559	6	2.58496
ko.K03560	9	3.16993
ko.K03561	1.125	0.169925
ko.K03562	9	3.16993
ko.K03563	0	0
ko.K03564	2.25	1.16993
ko.K03565	1.5	0.584963
ko.K03566	0	0
ko.K03567	0	0
ko.K03568	9	3.16993
ko.K03569	1	0
ko.K03570	1	0
ko.K03571	3	1.58496
ko.K03572	1.28571	0.36257
ko.K03573	0	0
ko.K03574	1	0
ko.K03575	1.5	0.584963
ko.K03576	0	0
ko.K03577	0	0
ko.K03578	0	0
ko.K03579	9	3.16993
ko.K03580	0	0
ko.K03581	0	0
ko.K03582	0	0
ko.K03583	0	0
ko.K03584	1.28571	0.36257
ko.K03585	1	0
ko.K03586	0	0
ko.K03587	1.8	0.847997
ko.K03588	0.818182	-0.289507
ko.K03589	1.28571	0.36257
ko.K03590	1.28571	0.36257
ko.K03591	0	0
ko.K03592	9	3.16993
ko.K03593	2.25	1.16993
ko.K03594	3	1.58496
ko.K03595	1.125	0.169925
ko.K03596	1	0
ko.K03597	0	0
ko.K03598	0	0
ko.K03599	0	0
ko.K03600	0	0
ko.K03601	2.57143	1.36257
ko.K03602	1.28571	0.36257
ko.K03603	0	0
ko.K03604	0	0
ko.K03605	0	0
ko.K03606	0	0
ko.K03607	0	0
ko.K03608	9	3.16993
ko.K03609	3	1.58496
ko.K03610	4.5	2.16993
ko.K03611	0	0
ko.K03612	0	0
ko.K03613	0	0
ko.K03614	0	0
ko.K03615	0	0
ko.K03616	0	0
ko.K03617	0	0
ko.K03618	0	0
ko.K03619	0	0
ko.K03620	0	0
ko.K03621	1.5	0.584963
ko.K03623	0	0
ko.K03624	0.9	-0.152003
ko.K03625	1	0
ko.K03628	1.8	0.847997
ko.K03629	1.125	0.169925
ko.K03630	1.8	0.847997
ko.K03631	1.125	0.169925
ko.K03632	0	0
ko.K03633	0	0
ko.K03634	0	0
ko.K03635	9	3.16993
ko.K03636	0	0
ko.K03637	4.5	2.16993
ko.K03638	0	0
ko.K03639	4.5	2.16993
ko.K03640	9	3.16993
ko.K03641	9	3.16993
ko.K03642	9	3.16993
ko.K03643	0	0
ko.K03644	4.5	2.16993
ko.K03645	0	0
ko.K03646	0	0
ko.K03647	0	0
ko.K03648	0	0
ko.K03649	0	0
ko.K03650	1	0
ko.K03651	0	0
ko.K03652	0	0
ko.K03654	0.75	-0.415037
ko.K03655	0.9	-0.152003
ko.K03656	0	0
ko.K03657	1.63636	0.710493
ko.K03658	0	0
ko.K03664	1	0
ko.K03665	2	1
ko.K03666	4.5	2.16993
ko.K03667	3	1.58496
ko.K03668	0	0
ko.K03669	9	3.16993
ko.K03670	9	3.16993
ko.K03671	0.692308	-0.530515
ko.K03672	0	0
ko.K03673	0	0
ko.K03674	0	0
ko.K03676	9	3.16993
ko.K03683	0	0
ko.K03684	18	4.16993
ko.K03685	1	0
ko.K03686	0.9	-0.152003
ko.K03687	1	0
ko.K03688	0	0
ko.K03690	0	0
ko.K03693	0	0
ko.K03694	9	3.16993
ko.K03695	1.28571	0.36257
ko.K03696	0	0
ko.K03697	0	0
ko.K03698	0	0
ko.K03699	2.25	1.16993
ko.K03700	0	0
ko.K03701	0.642857	-0.63743
ko.K03702	1	0
ko.K03703	0.9	-0.152003
ko.K03704	1.38462	0.469485
ko.K03705	1.8	0.847997
ko.K03706	0	0
ko.K03707	0	0
ko.K03708	0	0
ko.K03709	0	0
ko.K03710	1.8	0.847997
ko.K03711	1.125	0.169925
ko.K03712	0	0
ko.K03713	0	0
ko.K03717	0	0
ko.K03718	0	0
ko.K03719	6	2.58496
ko.K03720	0	0
ko.K03721	0	0
ko.K03722	1.5	0.584963
ko.K03723	1	0
ko.K03732	0	0
ko.K03733	1.5	0.584963
ko.K03734	0	0
ko.K03735	9	3.16993
ko.K03736	9	3.16993
ko.K03737	0	0
ko.K03739	0	0
ko.K03740	0	0
ko.K03741	0	0
ko.K03742	0	0
ko.K03743	0	0
ko.K03744	1.5	0.584963
ko.K03745	0	0
ko.K03746	0	0
ko.K03747	0	0
ko.K03748	0	0
ko.K03749	0	0
ko.K03750	4.5	2.16993
ko.K03752	9	3.16993
ko.K03753	0	0
ko.K03755	0	0
ko.K03758	0	0
ko.K03759	0	0
ko.K03760	0	0
ko.K03761	0	0
ko.K03762	9	3.16993
ko.K03763	0	0
ko.K03764	0	0
ko.K03767	0	0
ko.K03768	0	0
ko.K03769	9	3.16993
ko.K03770	0	0
ko.K03771	1.5	0.584963
ko.K03772	0	0
ko.K03773	1.63636	0.710493
ko.K03774	0	0
ko.K03775	0	0
ko.K03776	0	0
ko.K03777	9	3.16993
ko.K03778	0	0
ko.K03779	0	0
ko.K03780	0	0
ko.K03781	9	3.16993
ko.K03782	0	0
ko.K03783	0	0
ko.K03784	0	0
ko.K03785	0	0
ko.K03786	1.8	0.847997
ko.K03787	0	0
ko.K03788	0	0
ko.K03789	0	0
ko.K03790	0	0
ko.K03796	0	0
ko.K03797	0.818182	-0.289507
ko.K03798	0.9	-0.152003
ko.K03799	0	0
ko.K03800	0	0
ko.K03801	4.5	2.16993
ko.K03803	0	0
ko.K03804	0	0
ko.K03805	0	0
ko.K03806	0	0
ko.K03807	0	0
ko.K03808	4.5	2.16993
ko.K03809	0	0
ko.K03810	0	0
ko.K03811	0	0
ko.K03812	0	0
ko.K03813	0	0
ko.K03814	0	0
ko.K03815	0	0
ko.K03816	0	0
ko.K03817	0	0
ko.K03818	0	0
ko.K03819	0	0
ko.K03820	9	3.16993
ko.K03823	0	0
ko.K03824	0	0
ko.K03825	0	0
ko.K03826	0	0
ko.K03827	0	0
ko.K03828	0	0
ko.K03829	Inf	Inf
ko.K03831	0	0
ko.K03832	1.8	0.847997
ko.K03833	0	0
ko.K03834	0	0
ko.K03835	0	0
ko.K03837	0	0
ko.K03838	0	0
ko.K03839	0	0
ko.K03840	0	0
ko.K03841	0	0
ko.K03855	0	0
ko.K03856	0	0
ko.K03885	3	1.58496
ko.K03892	3	1.58496
ko.K03893	4.5	2.16993
ko.K03919	0	0
ko.K03923	0	0
ko.K03924	1.28571	0.36257
ko.K03925	1.8	0.847997
ko.K03926	0	0
ko.K03928	0	0
ko.K03930	0	0
ko.K03931	0	0
ko.K03933	0	0
ko.K03969	9	3.16993
ko.K03970	9	3.16993
ko.K03971	0	0
ko.K03972	0	0
ko.K03973	0	0
ko.K03974	9	3.16993
ko.K03975	0	0
ko.K03976	2	1
ko.K03977	1	0
ko.K03978	1	0
ko.K03979	1	0
ko.K03980	9	3.16993
ko.K03981	0	0
ko.K04013	0	0
ko.K04014	0	0
ko.K04015	0	0
ko.K04016	0	0
ko.K04017	0	0
ko.K04018	0	0
ko.K04019	0	0
ko.K04020	0	0
ko.K04021	0	0
ko.K04022	0	0
ko.K04023	0	0
ko.K04024	0	0
ko.K04025	0	0
ko.K04026	0	0
ko.K04027	0	0
ko.K04028	0	0
ko.K04029	0	0
ko.K04030	0	0
ko.K04031	0	0
ko.K04032	0	0
ko.K04033	0	0
ko.K04041	0	0
ko.K04042	1.8	0.847997
ko.K04043	0.9	-0.152003
ko.K04044	0	0
ko.K04046	9	3.16993
ko.K04047	1.8	0.847997
ko.K04062	0	0
ko.K04063	9	3.16993
ko.K04064	0	0
ko.K04065	0	0
ko.K04066	1.125	0.169925
ko.K04067	0	0
ko.K04068	0	0
ko.K04069	0	0
ko.K04070	0	0
ko.K04072	0	0
ko.K04073	0	0
ko.K04074	0	0
ko.K04075	0	0
ko.K04077	1	0
ko.K04078	1	0
ko.K04079	1.28571	0.36257
ko.K04080	18	4.16993
ko.K04081	0	0
ko.K04082	0	0
ko.K04083	1.5	0.584963
ko.K04084	2.25	1.16993
ko.K04085	0	0
ko.K04086	0	0
ko.K04087	0	0
ko.K04088	0	0
ko.K04091	9	3.16993
ko.K04092	Inf	Inf
ko.K04094	0	0
ko.K04095	0	0
ko.K04096	1.5	0.584963
ko.K04103	0	0
ko.K04333	0	0
ko.K04334	0	0
ko.K04335	0	0
ko.K04336	0	0
ko.K04337	0	0
ko.K04338	0	0
ko.K04343	0	0
ko.K04477	0	0
ko.K04485	1	0
ko.K04486	0	0
ko.K04487	1.63636	0.710493
ko.K04488	0	0
ko.K04516	0	0
ko.K04517	0	0
ko.K04518	2.25	1.16993
ko.K04562	Inf	Inf
ko.K04564	1.5	0.584963
ko.K04565	9	3.16993
ko.K04566	Inf	Inf
ko.K04567	0	0
ko.K04568	9	3.16993
ko.K04651	0	0
ko.K04652	0	0
ko.K04653	0	0
ko.K04654	0	0
ko.K04655	0	0
ko.K04656	0	0
ko.K04691	0	0
ko.K04719	Inf	Inf
ko.K04720	0	0
ko.K04744	9	3.16993
ko.K04750	0	0
ko.K04751	0	0
ko.K04752	9	3.16993
ko.K04753	0	0
ko.K04754	9	3.16993
ko.K04755	9	3.16993
ko.K04758	1.28571	0.36257
ko.K04759	1	0
ko.K04760	9	3.16993
ko.K04761	3	1.58496
ko.K04762	2.25	1.16993
ko.K04763	2.57143	1.36257
ko.K04764	9	3.16993
ko.K04765	9	3.16993
ko.K04767	0	0
ko.K04769	0	0
ko.K04770	0	0
ko.K04771	3	1.58496
ko.K04772	0	0
ko.K04773	2.25	1.16993
ko.K04774	0	0
ko.K04775	9	3.16993
ko.K04794	0	0
ko.K04835	0	0
ko.K04844	0	0
ko.K05245	0	0
ko.K05306	0	0
ko.K05311	0	0
ko.K05337	0	0
ko.K05340	0	0
ko.K05341	0	0
ko.K05349	0	0
ko.K05350	0	0
ko.K05351	Inf	Inf
ko.K05352	0	0
ko.K05358	Inf	Inf
ko.K05362	0	0
ko.K05363	0	0
ko.K05365	0	0
ko.K05366	1	0
ko.K05367	0	0
ko.K05368	0	0
ko.K05396	0	0
ko.K05499	0	0
ko.K05501	0	0
ko.K05515	1.5	0.584963
ko.K05516	0	0
ko.K05517	0	0
ko.K05520	18	4.16993
ko.K05522	0	0
ko.K05524	Inf	Inf
ko.K05526	0	0
ko.K05527	9	3.16993
ko.K05539	0	0
ko.K05540	9	3.16993
ko.K05541	0	0
ko.K05567	0	0
ko.K05589	0	0
ko.K05590	0	0
ko.K05591	0	0
ko.K05592	1.125	0.169925
ko.K05593	0	0
ko.K05594	0	0
ko.K05595	2.25	1.16993
ko.K05596	0	0
ko.K05601	0	0
ko.K05606	0	0
ko.K05685	0	0
ko.K05708	0	0
ko.K05709	0	0
ko.K05710	0	0
ko.K05711	0	0
ko.K05712	0	0
ko.K05713	0	0
ko.K05714	0	0
ko.K05770	4.5	2.16993
ko.K05774	0	0
ko.K05775	0	0
ko.K05776	0	0
ko.K05777	0	0
ko.K05778	0	0
ko.K05779	0	0
ko.K05780	0	0
ko.K05781	0	0
ko.K05782	0	0
ko.K05785	0	0
ko.K05786	0	0
ko.K05787	0	0
ko.K05788	9	3.16993
ko.K05789	0	0
ko.K05790	0	0
ko.K05796	0	0
ko.K05798	0	0
ko.K05799	0	0
ko.K05800	9	3.16993
ko.K05801	9	3.16993
ko.K05802	0	0
ko.K05803	0	0
ko.K05804	0	0
ko.K05805	0	0
ko.K05807	2.25	1.16993
ko.K05808	0	0
ko.K05809	0	0
ko.K05810	3	1.58496
ko.K05811	0	0
ko.K05812	0	0
ko.K05813	0	0
ko.K05814	0	0
ko.K05815	0	0
ko.K05816	0	0
ko.K05817	0	0
ko.K05818	0	0
ko.K05819	0	0
ko.K05820	0	0
ko.K05822	0	0
ko.K05823	0	0
ko.K05832	0	0
ko.K05833	0	0
ko.K05834	0	0
ko.K05835	0	0
ko.K05836	0	0
ko.K05837	1.125	0.169925
ko.K05838	9	3.16993
ko.K05839	0	0
ko.K05844	0	0
ko.K05845	0	0
ko.K05846	0	0
ko.K05847	0	0
ko.K05851	0	0
ko.K05874	0	0
ko.K05875	0	0
ko.K05876	0	0
ko.K05877	0	0
ko.K05878	0	0
ko.K05879	0	0
[truncated: 1,626 more rows]
